# Supplementary material for: Heat stress response and transposon control in plant shoot stem cells
Source: Plant Physiol. 2025 Mar 28;197(4):kiaf110. doi: 10.1093/plphys/kiaf110 (PMC11997658; doi:10.1093/plphys/kiaf110)
Supplement: kiaf110_Supplementary_Data [file kiaf110_supplementary_data.zip]

Archive with 9 entries (9 files):
- Supplemental_Table_S1.xlsx
- Supplemental_Table_S2.xlsx
- Supplemental_Table_S3.xlsx
- Supplemental_Table_S4.xlsx
- Supplemental_Table_S5.xlsx
- Supplemental_Table_S6.xlsx
- Supplemental_Table_S7.xlsx
- Supplemental_Table_S8.xlsx
- Supplementary Data.pdf
