# Supplementary material for: Heat stress response and transposon control in plant shoot stem cells
Source: Plant Physiol. 2025 Mar 28;197(4):kiaf110. doi: 10.1093/plphys/kiaf110 (PMC11997658; doi:10.1093/plphys/kiaf110)
Supplement: kiaf110_Supplementary_Data [file kiaf110_supplementary_data.zip › Supplemental_Table_S1.xlsx]

## Sheet: Gene_list_clusters
atg	cluster	symbol	p.adj.	log2FoldChange	gene_description
AT1G02450	1	NIMIN-1	6.6062e-05	6.34648	NIM1-interacting 1 (NIMIN1); FUNCTIONS IN: protein binding; INVOLVED IN: regulation of systemic acquired resistance, defense response to bacterium, negative regulation of transcription; LOCATED IN: nucleus; EXPRESSED IN: 20 plant structures; EXPRESSED DURING: 13 growth stages; BEST Arabidopsis thaliana protein match is: systemic acquired resistance (SAR) regulator protein NIMIN-1-related (TAIR:AT…
AT1G02800	1	ATCEL2	0.000187536	2.26568	cellulase 2 (CEL2); FUNCTIONS IN: cellulase activity, hydrolase activity, hydrolyzing O-glycosyl compounds; INVOLVED IN: response to nematode, pattern specification process; LOCATED IN: endomembrane system; EXPRESSED IN: 11 plant structures; EXPRESSED DURING: 6 growth stages; CONTAINS InterPro DOMAIN/s: Six-hairpin glycosidase (InterPro:IPR012341), Glycoside hydrolase, family 9, active site (Inte…
AT1G24380	1	NA	0.0011969	4.94938	unknown protein; BEST Arabidopsis thaliana protein match is: unknown protein (TAIR:AT4G10230.1); Has 252 Blast hits to 250 proteins in 33 species: Archae - 0; Bacteria - 4; Metazoa - 16; Fungi - 6; Plants - 180; Viruses - 2; Other Eukaryotes - 44 (source: NCBI BLink).
AT1G58310	1	NA	0.00210814	6.55228	F-box/RNI-like superfamily protein; CONTAINS InterPro DOMAIN/s: F-box domain, cyclin-like (InterPro:IPR001810), FBD-like (InterPro:IPR006566), F-box domain, Skp2-like (InterPro:IPR022364), Leucine-rich repeat 2 (InterPro:IPR013101); BEST Arabidopsis thaliana protein match is: F-box/RNI-like superfamily protein (TAIR:AT4G14096.1); Has 1992 Blast hits to 1933 proteins in 26 species: Archae - 0; Bac…
AT1G60860	1	AGD2	5.22903e-06	1.14414	ARF-GAP domain 2 (AGD2); FUNCTIONS IN: ARF GTPase activator activity, zinc ion binding; INVOLVED IN: regulation of ARF GTPase activity; LOCATED IN: cytoplasm; EXPRESSED IN: 22 plant structures; EXPRESSED DURING: 15 growth stages; CONTAINS InterPro DOMAIN/s: Arf GTPase activating protein (InterPro:IPR001164), Pleckstrin homology-type (InterPro:IPR011993), Ankyrin repeat-containing domain (InterPro…
AT1G63020	1	NRPD1	2.66741e-06	2.05393	nuclear RNA polymerase D1A (NRPD1A); FUNCTIONS IN: DNA-directed RNA polymerase activity, DNA binding; INVOLVED IN: in 7 processes; LOCATED IN: nucleus, DNA-directed RNA polymerase IV complex; EXPRESSED IN: 9 plant structures; EXPRESSED DURING: 6 growth stages; CONTAINS InterPro DOMAIN/s: RNA polymerase, N-terminal (InterPro:IPR006592), RNA polymerase, alpha subunit (InterPro:IPR000722), RNA polym…
AT1G68872	1	NA	0.0272509	2.02288
AT1G73820	1	NA	0.0167029	1.4495	Ssu72-like family protein; FUNCTIONS IN: phosphoprotein phosphatase activity; INVOLVED IN: mRNA processing; LOCATED IN: chloroplast; EXPRESSED IN: 23 plant structures; EXPRESSED DURING: 13 growth stages; CONTAINS InterPro DOMAIN/s: RNA polymerase II subunit A (InterPro:IPR006811); Has 454 Blast hits to 453 proteins in 177 species: Archae - 0; Bacteria - 0; Metazoa - 228; Fungi - 149; Plants - 48;…
AT2G17442	1	NA	0.00733272	1.25002	unknown protein; Has 30201 Blast hits to 17322 proteins in 780 species: Archae - 12; Bacteria - 1396; Metazoa - 17338; Fungi - 3422; Plants - 5037; Viruses - 0; Other Eukaryotes - 2996 (source: NCBI BLink).
AT2G31210	1	NA	0.0354417	3.69571	basic helix-loop-helix (bHLH) DNA-binding superfamily protein; FUNCTIONS IN: DNA binding, sequence-specific DNA binding transcription factor activity; INVOLVED IN: regulation of transcription; LOCATED IN: nucleus; EXPRESSED IN: leaf whorl, sepal, flower; EXPRESSED DURING: petal differentiation and expansion stage; CONTAINS InterPro DOMAIN/s: Helix-loop-helix DNA-binding domain (InterPro:IPR001092…
AT2G32930	1	ZFN2	0.00676458	1.31282	zinc finger nuclease 2 (ZFN2); CONTAINS InterPro DOMAIN/s: Zinc finger, CCCH-type (InterPro:IPR000571); BEST Arabidopsis thaliana protein match is: Zinc finger C-x8-C-x5-C-x3-H type family protein (TAIR:AT1G04990.1); Has 1502 Blast hits to 1018 proteins in 167 species: Archae - 0; Bacteria - 2; Metazoa - 453; Fungi - 164; Plants - 727; Viruses - 0; Other Eukaryotes - 156 (source: NCBI BLink).
AT2G38060	1	PHT4;2	0.0279702	2.95517	phosphate transporter 4;2 (PHT4;2); FUNCTIONS IN: organic anion transmembrane transporter activity, carbohydrate transmembrane transporter activity, inorganic phosphate transmembrane transporter activity, sugar:hydrogen symporter activity; INVOLVED IN: transmembrane transport; LOCATED IN: plastid, membrane; EXPRESSED IN: 13 plant structures; EXPRESSED DURING: 6 growth stages; CONTAINS InterPro DO…
AT2G43800	1	NA	0.00290806	1.58375	Actin-binding FH2 (formin homology 2) family protein; FUNCTIONS IN: actin binding; INVOLVED IN: cellular component organization, actin cytoskeleton organization; LOCATED IN: plasma membrane; EXPRESSED IN: 21 plant structures; EXPRESSED DURING: 13 growth stages; CONTAINS InterPro DOMAIN/s: Actin-binding FH2/DRF autoregulatory (InterPro:IPR003104), Actin-binding FH2 (InterPro:IPR015425); BEST Arabi…
AT3G02110	1	scpl25	0	2.29619	serine carboxypeptidase-like 25 (scpl25); FUNCTIONS IN: serine-type carboxypeptidase activity; INVOLVED IN: proteolysis; LOCATED IN: endomembrane system; EXPRESSED IN: 22 plant structures; EXPRESSED DURING: 13 growth stages; CONTAINS InterPro DOMAIN/s: Peptidase S10, serine carboxypeptidase (InterPro:IPR001563), Peptidase S10, serine carboxypeptidase, active site (InterPro:IPR018202); BEST Arabid…
AT3G06220	1	NA	1.72682e-05	6.20445	AP2/B3-like transcriptional factor family protein; FUNCTIONS IN: DNA binding, sequence-specific DNA binding transcription factor activity; INVOLVED IN: regulation of transcription, DNA-dependent; LOCATED IN: cellular_component unknown; EXPRESSED IN: 10 plant structures; EXPRESSED DURING: 6 growth stages; CONTAINS InterPro DOMAIN/s: Transcriptional factor B3 (InterPro:IPR003340); BEST Arabidopsis …
AT3G28570	1	NA	0.000234954	5.70897	P-loop containing nucleoside triphosphate hydrolases superfamily protein; FUNCTIONS IN: nucleoside-triphosphatase activity, ATPase activity, nucleotide binding, ATP binding; INVOLVED IN: biological_process unknown; LOCATED IN: cellular_component unknown; CONTAINS InterPro DOMAIN/s: ATPase, AAA+ type, core (InterPro:IPR003593), ATPase, AAA-type, core (InterPro:IPR003959), ATPase, AAA-type, conserv…
AT3G61240	1	NA	2.67547e-05	1.10394	DEA(D/H)-box RNA helicase family protein; FUNCTIONS IN: helicase activity, ATP-dependent helicase activity, ATP binding, nucleic acid binding; EXPRESSED IN: 24 plant structures; EXPRESSED DURING: 13 growth stages; CONTAINS InterPro DOMAIN/s: RNA helicase, DEAD-box type, Q motif (InterPro:IPR014014), DNA/RNA helicase, DEAD/DEAH box type, N-terminal (InterPro:IPR011545), RNA helicase, ATP-dependent…
AT4G00200	1	AHL7	0.0178351	2.29029	AT hook motif DNA-binding family protein; FUNCTIONS IN: DNA binding; INVOLVED IN: biological_process unknown; LOCATED IN: cellular_component unknown; EXPRESSED IN: 16 plant structures; EXPRESSED DURING: 7 growth stages; CONTAINS InterPro DOMAIN/s: Protein of unknown function DUF296 (InterPro:IPR005175), AT hook, DNA-binding motif (InterPro:IPR017956); BEST Arabidopsis thaliana protein match is: A…
AT4G02110	1	NA	0.0116651	1.43742	transcription coactivators; FUNCTIONS IN: transcription coactivator activity; INVOLVED IN: biological_process unknown; LOCATED IN: intracellular; CONTAINS InterPro DOMAIN/s: BRCT (InterPro:IPR001357); BEST Arabidopsis thaliana protein match is: zinc finger (C3HC4-type RING finger) family protein / BRCT domain-containing protein (TAIR:AT1G67180.1); Has 6090 Blast hits to 4661 proteins in 497 speci…
AT4G02290	1	AtGH9B13	0.000520706	2.20391	glycosyl hydrolase 9B13 (GH9B13); FUNCTIONS IN: hydrolase activity, hydrolyzing O-glycosyl compounds, catalytic activity; INVOLVED IN: carbohydrate metabolic process; LOCATED IN: endomembrane system; EXPRESSED IN: 20 plant structures; EXPRESSED DURING: 9 growth stages; CONTAINS InterPro DOMAIN/s: Six-hairpin glycosidase (InterPro:IPR012341), Glycoside hydrolase, family 9, active site (InterPro:IP…
AT4G02820	1	NA	0.000460365	1.66229	Pentatricopeptide repeat (PPR) superfamily protein; CONTAINS InterPro DOMAIN/s: Pentatricopeptide repeat (InterPro:IPR002885); BEST Arabidopsis thaliana protein match is: Tetratricopeptide repeat (TPR)-like superfamily protein (TAIR:AT1G02150.1); Has 15018 Blast hits to 7498 proteins in 232 species: Archae - 0; Bacteria - 55; Metazoa - 87; Fungi - 92; Plants - 14442; Viruses - 0; Other Eukaryotes…
AT4G14150	1	KINESIN-12A	0.0379075	1.76627	phragmoplast-associated kinesin-related protein 1 (PAKRP1); CONTAINS InterPro DOMAIN/s: Kinesin, motor region, conserved site (InterPro:IPR019821), Kinesin-related protein (InterPro:IPR010544), Kinesin, motor domain (InterPro:IPR001752); BEST Arabidopsis thaliana protein match is: phragmoplast-associated kinesin-related protein, putative (TAIR:AT3G23670.1); Has 30201 Blast hits to 17322 proteins …
AT4G22130	1	SRF8	4.84299e-09	2.90279	STRUBBELIG-receptor family 8 (SRF8); FUNCTIONS IN: protein serine/threonine kinase activity, protein kinase activity, kinase activity, ATP binding; INVOLVED IN: protein amino acid phosphorylation; LOCATED IN: plasma membrane; EXPRESSED IN: 22 plant structures; EXPRESSED DURING: 13 growth stages; CONTAINS InterPro DOMAIN/s: Serine/threonine-protein kinase domain (InterPro:IPR002290), Leucine-rich …
AT4G23713	1	NA	0.00567904	6.18105
AT4G25320	1	AHL3	0.00405567	1.56973	AT hook motif DNA-binding family protein; FUNCTIONS IN: DNA binding; INVOLVED IN: biological_process unknown; LOCATED IN: cellular_component unknown; EXPRESSED IN: 22 plant structures; EXPRESSED DURING: 13 growth stages; CONTAINS InterPro DOMAIN/s: Protein of unknown function DUF296 (InterPro:IPR005175), AT hook, DNA-binding motif (InterPro:IPR017956); BEST Arabidopsis thaliana protein match is: …
AT4G28950	1	ARAC7	0.00449292	2.07342	RHO-related protein from plants 9 (ROP9); FUNCTIONS IN: GTP binding; INVOLVED IN: protein transport, small GTPase mediated signal transduction; LOCATED IN: plasma membrane; EXPRESSED IN: 16 plant structures; EXPRESSED DURING: 11 growth stages; CONTAINS InterPro DOMAIN/s: Ras GTPase (InterPro:IPR001806), Small GTP-binding protein (InterPro:IPR005225), Ras (InterPro:IPR013753), Ras small GTPase, Ra…
AT4G31890	1	NA	0.0185975	1.70012	ARM repeat superfamily protein; FUNCTIONS IN: binding; INVOLVED IN: biological_process unknown; LOCATED IN: chloroplast; EXPRESSED IN: 15 plant structures; EXPRESSED DURING: 9 growth stages; CONTAINS InterPro DOMAIN/s: Armadillo-like helical (InterPro:IPR011989), Armadillo (InterPro:IPR000225), Armadillo-type fold (InterPro:IPR016024); BEST Arabidopsis thaliana protein match is: ARM repeat superf…
AT5G01660	1	NA	0.0204123	1.74611	CONTAINS InterPro DOMAIN/s: Galactose oxidase/kelch, beta-propeller (InterPro:IPR011043), Kelch repeat type 1 (InterPro:IPR006652), Development/cell death domain (InterPro:IPR013989), Kelch related (InterPro:IPR013089), Kelch-type beta propeller (InterPro:IPR015915); BEST Arabidopsis thaliana protein match is: DCD (Development and Cell Death) domain protein (TAIR:AT3G11000.1); Has 16133 Blast hit…
AT5G16080	1	AtCXE17	5.49015e-06	6.58546	carboxyesterase 17 (CXE17); FUNCTIONS IN: hydrolase activity; INVOLVED IN: metabolic process; LOCATED IN: cellular_component unknown; EXPRESSED IN: 11 plant structures; EXPRESSED DURING: 4 anthesis, petal differentiation and expansion stage; CONTAINS InterPro DOMAIN/s: Lipase, GDXG, active site (InterPro:IPR002168), Alpha/beta hydrolase fold-3 (InterPro:IPR013094); BEST Arabidopsis thaliana prote…
AT5G27220	1	NA	0.029646	1.35141	Frigida-like protein; FUNCTIONS IN: molecular_function unknown; INVOLVED IN: biological_process unknown; LOCATED IN: cellular_component unknown; EXPRESSED IN: 24 plant structures; EXPRESSED DURING: 14 growth stages; CONTAINS InterPro DOMAIN/s: Frigida-like (InterPro:IPR012474); BEST Arabidopsis thaliana protein match is: FRIGIDA-like protein (TAIR:AT5G48385.1); Has 1807 Blast hits to 1807 protein…
AT5G28490	1	LSH1	0.00751643	3.06198	LIGHT-DEPENDENT SHORT HYPOCOTYLS 1 (LSH1); CONTAINS InterPro DOMAIN/s: Protein of unknown function DUF640 (InterPro:IPR006936); BEST Arabidopsis thaliana protein match is: Protein of unknown function (DUF640) (TAIR:AT3G04510.1); Has 311 Blast hits to 311 proteins in 18 species: Archae - 0; Bacteria - 0; Metazoa - 14; Fungi - 0; Plants - 297; Viruses - 0; Other Eukaryotes - 0 (source: NCBI BLink).
AT5G46620	1	NA	0.000179298	1.55169	unknown protein; BEST Arabidopsis thaliana protein match is: unknown protein (TAIR:AT4G17960.1); Has 1807 Blast hits to 1807 proteins in 277 species: Archae - 0; Bacteria - 0; Metazoa - 736; Fungi - 347; Plants - 385; Viruses - 0; Other Eukaryotes - 339 (source: NCBI BLink).
AT5G55430	1	NA	0.00335335	5.57228	unknown protein; Has 1807 Blast hits to 1807 proteins in 277 species: Archae - 0; Bacteria - 0; Metazoa - 736; Fungi - 347; Plants - 385; Viruses - 0; Other Eukaryotes - 339 (source: NCBI BLink).
AT5G59305	1	NA	0.0143779	3.02606	unknown protein; FUNCTIONS IN: molecular_function unknown; INVOLVED IN: biological_process unknown; LOCATED IN: endomembrane system; EXPRESSED IN: 8 plant structures; EXPRESSED DURING: F mature embryo stage, petal differentiation and expansion stage, E expanded cotyledon stage, D bilateral stage; Has 30201 Blast hits to 17322 proteins in 780 species: Archae - 12; Bacteria - 1396; Metazoa - 17338;…
AT5G60020	1	ATLAC17	0.000313552	1.78172	laccase 17 (LAC17); FUNCTIONS IN: laccase activity; INVOLVED IN: oxidation reduction, lignin catabolic process; LOCATED IN: endomembrane system, apoplast; EXPRESSED IN: 14 plant structures; EXPRESSED DURING: LP.04 four leaves visible, 4 anthesis, C globular stage, petal differentiation and expansion stage, LP.12 twelve leaves visible; CONTAINS InterPro DOMAIN/s: Multicopper oxidase, type 3 (Inter…
AT1G02690	1	IMPA-6	0.0020407	1.24865	importin alpha isoform 6 (IMPA-6); FUNCTIONS IN: protein transporter activity, binding; INVOLVED IN: intracellular protein transport, protein import into nucleus; LOCATED IN: nucleus, nuclear pore, cytoplasm; EXPRESSED IN: 20 plant structures; EXPRESSED DURING: 11 growth stages; CONTAINS InterPro DOMAIN/s: Importin-alpha-like, importin-beta-binding domain (InterPro:IPR002652), Armadillo-like heli…
AT1G27921	1	NA	0.00352811	1.41284
AT1G37140	1	MCT1	4.66231e-06	7.66213	MEI2 C-terminal RRM only like 1 (MCT1); CONTAINS InterPro DOMAIN/s: RNA recognition motif 2 (InterPro:IPR007201); BEST Arabidopsis thaliana protein match is: terminal EAR1-like 2 (TAIR:AT1G67770.1); Has 394 Blast hits to 394 proteins in 86 species: Archae - 0; Bacteria - 0; Metazoa - 0; Fungi - 60; Plants - 240; Viruses - 0; Other Eukaryotes - 94 (source: NCBI BLink).
AT1G59359	1	NA	0.0159499	31.8048	Ribosomal protein S5 family protein; FUNCTIONS IN: structural constituent of ribosome; INVOLVED IN: translation; LOCATED IN: cytosolic small ribosomal subunit, cell wall, membrane; EXPRESSED IN: leaf; CONTAINS InterPro DOMAIN/s: Ribosomal protein S5, eukaryotic/archaeal (InterPro:IPR005711), Ribosomal protein S5, N-terminal (InterPro:IPR013810), Double-stranded RNA-binding-like (InterPro:IPR01472…
AT1G68080	1	NA	0.0115104	1.14858	2-oxoglutarate (2OG) and Fe(II)-dependent oxygenase superfamily protein; FUNCTIONS IN: oxidoreductase activity, acting on paired donors, with incorporation or reduction of molecular oxygen, iron ion binding, L-ascorbic acid binding; INVOLVED IN: oxidation reduction; EXPRESSED IN: 21 plant structures; EXPRESSED DURING: 13 growth stages; CONTAINS InterPro DOMAIN/s: Prolyl 4-hydroxylase, alpha subun…
AT2G27740	1	NA	0.00751643	5.02526	Family of unknown function (DUF662) ; CONTAINS InterPro DOMAIN/s: Protein of unknown function DUF662 (InterPro:IPR007033); BEST Arabidopsis thaliana protein match is: Family of unknown function (DUF662) (TAIR:AT2G36410.2); Has 1272 Blast hits to 1189 proteins in 227 species: Archae - 42; Bacteria - 139; Metazoa - 529; Fungi - 66; Plants - 146; Viruses - 5; Other Eukaryotes - 345 (source: NCBI BLi…
AT2G34960	1	CAT5	0.0373545	3.01402	cationic amino acid transporter 5 (CAT5); CONTAINS InterPro DOMAIN/s: Cationic amino acid transporter (InterPro:IPR015606), Amino acid/polyamine transporter I (InterPro:IPR002293), Amino acid permease domain (InterPro:IPR004841); BEST Arabidopsis thaliana protein match is: cationic amino acid transporter 8 (TAIR:AT1G17120.1); Has 31271 Blast hits to 31152 proteins in 2294 species: Archae - 542; B…
AT2G39795	1	NA	0.00344925	1.60907	Mitochondrial glycoprotein family protein; CONTAINS InterPro DOMAIN/s: Mitochondrial glycoprotein (InterPro:IPR003428); BEST Arabidopsis thaliana protein match is: Mitochondrial glycoprotein family protein (TAIR:AT3G55605.1); Has 404 Blast hits to 404 proteins in 130 species: Archae - 0; Bacteria - 2; Metazoa - 6; Fungi - 117; Plants - 220; Viruses - 0; Other Eukaryotes - 59 (source: NCBI BLink).
AT2G47015	1	NA	0.0442224	1.58606
AT3G19590	1	BUB3.1	0.0184419	1.84333	BUB (BUDDING UNINHIBITED BY BENZYMIDAZOL) 3.1 (BUB3.1); CONTAINS InterPro DOMAIN/s: WD40 repeat 2 (InterPro:IPR019782), WD40 repeat-like-containing domain (InterPro:IPR011046), WD40-repeat-containing domain (InterPro:IPR017986), WD40/YVTN repeat-like-containing domain (InterPro:IPR015943), WD40 repeat (InterPro:IPR001680), WD40 repeat, subgroup (InterPro:IPR019781), G-protein beta WD-40 repeat, r…
AT3G27060	1	ATTSO2	0.00353676	1.2624	TSO MEANING 'UGLY' IN CHINESE 2 (TSO2); FUNCTIONS IN: oxidoreductase activity, transition metal ion binding, ribonucleoside-diphosphate reductase activity; INVOLVED IN: in 6 processes; LOCATED IN: cellular_component unknown; EXPRESSED IN: 25 plant structures; EXPRESSED DURING: 15 growth stages; CONTAINS InterPro DOMAIN/s: Ribonucleotide reductase-related (InterPro:IPR012348), Ribonucleotide reduc…
AT3G45740	1	NA	0.00541506	1.09393	hydrolase family protein / HAD-superfamily protein; FUNCTIONS IN: copper ion binding, zinc ion binding; INVOLVED IN: metabolic process; LOCATED IN: mitochondrion; EXPRESSED IN: 22 plant structures; EXPRESSED DURING: 13 growth stages; CONTAINS InterPro DOMAIN/s: HAD-superfamily hydrolase, subfamily IIA, CECR5 (InterPro:IPR006353), HAD-superfamily hydrolase, subfamily IIA (InterPro:IPR006357); Has …
AT3G50100	1	SDN1	0.0396715	1.61461	small RNA degrading nuclease 1 (SDN1); FUNCTIONS IN: 3'-5' exonuclease activity, exonuclease activity; INVOLVED IN: miRNA catabolic process; LOCATED IN: intracellular; CONTAINS InterPro DOMAIN/s: Exonuclease (InterPro:IPR006055), Polynucleotidyl transferase, ribonuclease H fold (InterPro:IPR012337), Exonuclease, RNase T/DNA polymerase III (InterPro:IPR013520); BEST Arabidopsis thaliana protein ma…
AT3G55005	1	TON1B	0.0413333	1.1165	tonneau 1b (TON1B); FUNCTIONS IN: molecular_function unknown; INVOLVED IN: microtubule cytoskeleton organization; LOCATED IN: plasma membrane, microsome; EXPRESSED IN: 22 plant structures; EXPRESSED DURING: 13 growth stages; CONTAINS InterPro DOMAIN/s: LisH dimerisation motif (InterPro:IPR006594); BEST Arabidopsis thaliana protein match is: tonneau family protein (TAIR:AT3G55000.1); Has 213 Blast…
AT3G58930	1	NA	0.00763952	1.07914	F-box/RNI-like superfamily protein; CONTAINS InterPro DOMAIN/s: F-box domain, cyclin-like (InterPro:IPR001810), F-box domain, Skp2-like (InterPro:IPR022364), FBD-like (InterPro:IPR006566); BEST Arabidopsis thaliana protein match is: F-box/RNI-like superfamily protein (TAIR:AT3G58940.1); Has 1839 Blast hits to 1799 proteins in 25 species: Archae - 0; Bacteria - 0; Metazoa - 0; Fungi - 0; Plants - …
AT4G17070	1	NA	0.0499458	1.3544	peptidyl-prolyl cis-trans isomerases; FUNCTIONS IN: peptidyl-prolyl cis-trans isomerase activity; INVOLVED IN: response to oxidative stress; EXPRESSED IN: 24 plant structures; EXPRESSED DURING: 15 growth stages; CONTAINS InterPro DOMAIN/s: Cyclophilin-like (InterPro:IPR015891), Peptidyl-prolyl cis-trans isomerase, cyclophilin-type (InterPro:IPR002130); Has 214 Blast hits to 208 proteins in 48 spe…
AT4G21500	1	NA	0.0185345	2.9859	unknown protein; FUNCTIONS IN: molecular_function unknown; INVOLVED IN: biological_process unknown; LOCATED IN: endomembrane system; BEST Arabidopsis thaliana protein match is: unknown protein (TAIR:AT4G05018.1); Has 20 Blast hits to 20 proteins in 8 species: Archae - 0; Bacteria - 0; Metazoa - 0; Fungi - 0; Plants - 17; Viruses - 0; Other Eukaryotes - 3 (source: NCBI BLink).
AT4G30470	1	NA	0.00352837	1.09137	NAD(P)-binding Rossmann-fold superfamily protein; FUNCTIONS IN: coenzyme binding, binding, cinnamoyl-CoA reductase activity, catalytic activity; INVOLVED IN: lignin biosynthetic process, cellular metabolic process, metabolic process; LOCATED IN: cellular_component unknown; EXPRESSED IN: 23 plant structures; EXPRESSED DURING: 13 growth stages; CONTAINS InterPro DOMAIN/s: NAD-dependent epimerase/de…
AT4G32710	1	PERK14	0.0452404	1.64424	Protein kinase superfamily protein; FUNCTIONS IN: protein serine/threonine kinase activity, protein kinase activity, kinase activity, ATP binding; INVOLVED IN: protein amino acid phosphorylation; EXPRESSED IN: 28 plant structures; EXPRESSED DURING: 13 growth stages; CONTAINS InterPro DOMAIN/s: Protein kinase, ATP binding site (InterPro:IPR017441), Serine/threonine-protein kinase domain (InterPro:…
AT4G33270	1	AtCDC20.1	0.00170579	1.27764	CDC20.1; CONTAINS InterPro DOMAIN/s: WD40 repeat 2 (InterPro:IPR019782), WD40 repeat-like-containing domain (InterPro:IPR011046), WD40 repeat, conserved site (InterPro:IPR019775), WD40-repeat-containing domain (InterPro:IPR017986), WD40/YVTN repeat-like-containing domain (InterPro:IPR015943), WD40 repeat (InterPro:IPR001680), WD40 repeat, subgroup (InterPro:IPR019781); BEST Arabidopsis thaliana p…
AT4G39330	1	ATCAD9	0.00047838	1.53223	cinnamyl alcohol dehydrogenase 9 (CAD9); FUNCTIONS IN: oxidoreductase activity, zinc ion binding; INVOLVED IN: oxidation reduction; LOCATED IN: apoplast; EXPRESSED IN: 25 plant structures; EXPRESSED DURING: 15 growth stages; CONTAINS InterPro DOMAIN/s: GroES-like (InterPro:IPR011032), Polyketide synthase, enoylreductase (InterPro:IPR020843), Alcohol dehydrogenase, zinc-containing, conserved site …
AT4G40030	1	H3.3	4.84299e-09	1.30341	Histone superfamily protein; FUNCTIONS IN: DNA binding; INVOLVED IN: nucleosome assembly; LOCATED IN: nucleosome; EXPRESSED IN: 25 plant structures; EXPRESSED DURING: 16 growth stages; CONTAINS InterPro DOMAIN/s: Histone H3 (InterPro:IPR000164), Histone-fold (InterPro:IPR009072), Histone core (InterPro:IPR007125); BEST Arabidopsis thaliana protein match is: Histone superfamily protein (TAIR:AT5G1…
AT5G03830	1	NA	0.000167517	1.11454	CDK inhibitor P21 binding protein; FUNCTIONS IN: molecular_function unknown; INVOLVED IN: biological_process unknown; LOCATED IN: mitochondrion; BEST Arabidopsis thaliana protein match is: CDK inhibitor P21 binding protein (TAIR:AT2G44510.1); Has 1807 Blast hits to 1807 proteins in 277 species: Archae - 0; Bacteria - 0; Metazoa - 736; Fungi - 347; Plants - 385; Viruses - 0; Other Eukaryotes - 339…
AT5G13400	1	NA	0.00116904	1.85963	Major facilitator superfamily protein; FUNCTIONS IN: transporter activity; INVOLVED IN: oligopeptide transport; LOCATED IN: membrane; EXPRESSED IN: 21 plant structures; EXPRESSED DURING: 13 growth stages; CONTAINS InterPro DOMAIN/s: PTR2 family proton/oligopeptide symporter, conserved site (InterPro:IPR018456), Oligopeptide transporter (InterPro:IPR000109), Major facilitator superfamily, general …
AT5G15380	1	DRM1	0.00428003	6.32992	domains rearranged methylase 1 (DRM1); CONTAINS InterPro DOMAIN/s: Ubiquitin-associated/translation elongation factor EF1B, N-terminal, eukaryote (InterPro:IPR015940), DNA methylase, C-5 cytosine-specific (InterPro:IPR001525); BEST Arabidopsis thaliana protein match is: domains rearranged methyltransferase 2 (TAIR:AT5G14620.1); Has 662 Blast hits to 554 proteins in 116 species: Archae - 0; Bacter…
AT5G41663	1	NA	0.00888177	6.50046
AT5G45920	1	NA	0.0163116	3.17902	SGNH hydrolase-type esterase superfamily protein; FUNCTIONS IN: hydrolase activity, hydrolase activity, acting on ester bonds, carboxylesterase activity; INVOLVED IN: lipid metabolic process; LOCATED IN: cellular_component unknown; EXPRESSED IN: 14 plant structures; EXPRESSED DURING: 6 growth stages; CONTAINS InterPro DOMAIN/s: Esterase, SGNH hydrolase-type, subgroup (InterPro:IPR013831), Lipase,…
AT5G56510	1	APUM12	0.000167517	4.4289	pumilio 12 (PUM12); FUNCTIONS IN: RNA binding, binding; LOCATED IN: nucleus, cytoplasm; EXPRESSED IN: 7 plant structures; EXPRESSED DURING: 4 anthesis, C globular stage, petal differentiation and expansion stage; CONTAINS InterPro DOMAIN/s: Pumilio RNA-binding repeat (InterPro:IPR001313), Armadillo-like helical (InterPro:IPR011989), Armadillo-type fold (InterPro:IPR016024); BEST Arabidopsis thali…
AT5G63030	1	GRXC1	0.016397	1.22436	Thioredoxin superfamily protein; FUNCTIONS IN: electron carrier activity, arsenate reductase (glutaredoxin) activity, protein disulfide oxidoreductase activity; INVOLVED IN: N-terminal protein myristoylation, cell redox homeostasis; LOCATED IN: cellular_component unknown; EXPRESSED IN: 24 plant structures; EXPRESSED DURING: 15 growth stages; CONTAINS InterPro DOMAIN/s: Thioredoxin fold (InterPro:…
AT1G03260	1	NA	0.00271392	2.10525	SNARE associated Golgi protein family; LOCATED IN: endomembrane system; EXPRESSED IN: 24 plant structures; EXPRESSED DURING: 15 growth stages; CONTAINS InterPro DOMAIN/s: SNARE associated Golgi protein (InterPro:IPR015414); BEST Arabidopsis thaliana protein match is: SNARE associated Golgi protein family (TAIR:AT5G19070.1); Has 5379 Blast hits to 5379 proteins in 1283 species: Archae - 29; Bacter…
AT1G07780	1	PAI1	0.036669	1.07584	phosphoribosylanthranilate isomerase 1 (PAI1); CONTAINS InterPro DOMAIN/s: N-(5&apos;phosphoribosyl)anthranilate isomerase (PRAI) (InterPro:IPR001240), Aldolase-type TIM barrel (InterPro:IPR013785), Ribulose-phosphate binding barrel (InterPro:IPR011060); BEST Arabidopsis thaliana protein match is: phosphoribosylanthranilate isomerase 2 (TAIR:AT5G05590.1); Has 5472 Blast hits to 5471 proteins in 2…
AT1G09180	1	ATSAR1	0.0048822	3.4945	secretion-associated RAS super family 1 (SARA1A); FUNCTIONS IN: GTP binding; INVOLVED IN: intracellular protein transport; LOCATED IN: chloroplast; EXPRESSED IN: 15 plant structures; EXPRESSED DURING: 8 growth stages; CONTAINS InterPro DOMAIN/s: Small GTP-binding protein (InterPro:IPR005225), Small GTPase SAR1-type (InterPro:IPR006687), ARF/SAR superfamily (InterPro:IPR006689); BEST Arabidopsis t…
AT1G13330	1	AHP2	0.0193573	1.49042	Arabidopsis Hop2 homolog (AHP2); CONTAINS InterPro DOMAIN/s: Tat binding protein 1-interacting (InterPro:IPR010776); Has 3022 Blast hits to 2708 proteins in 418 species: Archae - 82; Bacteria - 427; Metazoa - 1139; Fungi - 246; Plants - 98; Viruses - 21; Other Eukaryotes - 1009 (source: NCBI BLink).
AT1G43245	1	NA	0.0289823	2.08936	SET domain-containing protein; CONTAINS InterPro DOMAIN/s: SET domain (InterPro:IPR001214); Has 35333 Blast hits to 34131 proteins in 2444 species: Archae - 798; Bacteria - 22429; Metazoa - 974; Fungi - 991; Plants - 531; Viruses - 0; Other Eukaryotes - 9610 (source: NCBI BLink).
AT1G65560	1	NA	0.0482081	1.52431	Zinc-binding dehydrogenase family protein; FUNCTIONS IN: oxidoreductase activity, binding, zinc ion binding, catalytic activity; INVOLVED IN: oxidation reduction, metabolic process; LOCATED IN: cellular_component unknown; EXPRESSED IN: 23 plant structures; EXPRESSED DURING: 13 growth stages; CONTAINS InterPro DOMAIN/s: GroES-like (InterPro:IPR011032), NAD(P)-binding domain (InterPro:IPR016040), A…
AT1G69600	1	ATHB29	0.00217291	3.44067	zinc finger homeodomain 1 (ZFHD1); CONTAINS InterPro DOMAIN/s: Homeobox domain, ZF-HD class (InterPro:IPR006455), ZF-HD homeobox protein, Cys/His-rich dimerisation domain (InterPro:IPR006456), Homeodomain-related (InterPro:IPR012287); BEST Arabidopsis thaliana protein match is: homeobox protein 26 (TAIR:AT5G60480.1); Has 480 Blast hits to 471 proteins in 33 species: Archae - 0; Bacteria - 0; Meta…
AT2G04850	1	NA	0.0109673	1.10839	Auxin-responsive family protein; CONTAINS InterPro DOMAIN/s: Cytochrome b561, eukaryote (InterPro:IPR004877), Uncharacterised conserved protein UCP037471 (InterPro:IPR017214), Protein of unknown function DUF568, DOMON-like (InterPro:IPR007613), DOMON related (InterPro:IPR005018), Cytochrome b561/ferric reductase transmembrane (InterPro:IPR006593); BEST Arabidopsis thaliana protein match is: Auxin…
AT2G18050	1	HIS1-3	0.027542	1.70176	histone H1-3 (HIS1-3); FUNCTIONS IN: DNA binding, nucleosomal DNA binding; INVOLVED IN: response to water deprivation, nucleosome assembly, response to abscisic acid stimulus; LOCATED IN: nucleus, nucleosome; EXPRESSED IN: 14 plant structures; EXPRESSED DURING: 7 growth stages; CONTAINS InterPro DOMAIN/s: Winged helix-turn-helix transcription repressor DNA-binding (InterPro:IPR011991), Histone H5…
AT2G31160	1	LSH3	4.78959e-05	2.59088	LIGHT SENSITIVE HYPOCOTYLS 3 (LSH3); CONTAINS InterPro DOMAIN/s: Protein of unknown function DUF640 (InterPro:IPR006936); BEST Arabidopsis thaliana protein match is: Protein of unknown function (DUF640) (TAIR:AT1G07090.1); Has 309 Blast hits to 309 proteins in 18 species: Archae - 0; Bacteria - 0; Metazoa - 12; Fungi - 0; Plants - 297; Viruses - 0; Other Eukaryotes - 0 (source: NCBI BLink).
AT2G36270	1	ABI5	0.00209654	2.71511	ABA INSENSITIVE 5 (ABI5); CONTAINS InterPro DOMAIN/s: Basic-leucine zipper (bZIP) transcription factor (InterPro:IPR004827), bZIP transcription factor, bZIP-1 (InterPro:IPR011616); BEST Arabidopsis thaliana protein match is: abscisic acid responsive element-binding factor 1 (TAIR:AT1G49720.1); Has 3780 Blast hits to 3404 proteins in 335 species: Archae - 4; Bacteria - 363; Metazoa - 820; Fungi - …
AT2G41470	1	NA	0.0174266	2.20016	unknown protein; FUNCTIONS IN: molecular_function unknown; INVOLVED IN: biological_process unknown; LOCATED IN: vacuole; BEST Arabidopsis thaliana protein match is: unknown protein (TAIR:AT2G41440.1); Has 1066 Blast hits to 825 proteins in 144 species: Archae - 7; Bacteria - 46; Metazoa - 465; Fungi - 36; Plants - 67; Viruses - 4; Other Eukaryotes - 441 (source: NCBI BLink).
AT2G47000	1	ABCB4	5.18293e-05	1.5346	ATP binding cassette subfamily B4 (ABCB4); FUNCTIONS IN: xenobiotic-transporting ATPase activity, ATPase activity, coupled to transmembrane movement of substances; INVOLVED IN: in 8 processes; LOCATED IN: plasma membrane, membrane; EXPRESSED IN: 14 plant structures; EXPRESSED DURING: 4 anthesis, petal differentiation and expansion stage; CONTAINS InterPro DOMAIN/s: ATPase, AAA+ type, core (InterP…
AT3G10480	1	ANAC050	8.71418e-05	1.40967	NAC domain containing protein 50 (NAC050); FUNCTIONS IN: sequence-specific DNA binding transcription factor activity; INVOLVED IN: multicellular organismal development, regulation of transcription; EXPRESSED IN: cultured cell; CONTAINS InterPro DOMAIN/s: No apical meristem (NAM) protein (InterPro:IPR003441); BEST Arabidopsis thaliana protein match is: NAC domain containing protein 52 (TAIR:AT3G10…
AT3G10490	1	ANAC051	0.000857423	1.01695	Arabidopsis NAC domain containing protein 51 (ANAC051); FUNCTIONS IN: sequence-specific DNA binding transcription factor activity; INVOLVED IN: multicellular organismal development, pollen development; LOCATED IN: nucleolus; CONTAINS InterPro DOMAIN/s: No apical meristem (NAM) protein (InterPro:IPR003441); BEST Arabidopsis thaliana protein match is: NAC domain containing protein 50 (TAIR:AT3G1048…
AT3G12040	1	NA	0.00352837	3.47113	DNA-3-methyladenine glycosylase (MAG); FUNCTIONS IN: DNA binding, alkylbase DNA N-glycosylase activity, catalytic activity; INVOLVED IN: base-excision repair; LOCATED IN: cellular_component unknown; EXPRESSED IN: 22 plant structures; EXPRESSED DURING: 14 growth stages; CONTAINS InterPro DOMAIN/s: Methylpurine-DNA glycosylase (MPG) (InterPro:IPR003180), Formyl transferase, C-terminal-like (InterPr…
AT3G15605	1	NA	0.00511865	2.52598	nucleic acid binding; BEST Arabidopsis thaliana protein match is: bromo-adjacent homology (BAH) domain-containing protein (TAIR:AT5G11470.1); Has 30201 Blast hits to 17322 proteins in 780 species: Archae - 12; Bacteria - 1396; Metazoa - 17338; Fungi - 3422; Plants - 5037; Viruses - 0; Other Eukaryotes - 2996 (source: NCBI BLink).
AT3G22410	1	NA	0.00752078	1.729	Sec14p-like phosphatidylinositol transfer family protein; CONTAINS InterPro DOMAIN/s: Cellular retinaldehyde-binding/triple function, C-terminal (InterPro:IPR001251), Phosphatidylinositol transfer protein-like, N-terminal (InterPro:IPR011074); BEST Arabidopsis thaliana protein match is: Sec14p-like phosphatidylinositol transfer family protein (TAIR:AT1G05370.1); Has 1605 Blast hits to 1605 protei…
AT3G23730	1	XTH16	4.56005e-06	1.76383	xyloglucan endotransglucosylase/hydrolase 16 (XTH16); FUNCTIONS IN: hydrolase activity, acting on glycosyl bonds, hydrolase activity, hydrolyzing O-glycosyl compounds, xyloglucan:xyloglucosyl transferase activity; INVOLVED IN: carbohydrate metabolic process, cellular glucan metabolic process; LOCATED IN: endomembrane system, cell wall, apoplast; EXPRESSED IN: 22 plant structures; EXPRESSED DURING…
AT3G23830	1	AtGRP4	0.00217291	1.03783	glycine-rich RNA-binding protein 4 (GRP4); CONTAINS InterPro DOMAIN/s: RNA recognition motif, glycine rich protein (InterPro:IPR015465), RNA recognition motif, RNP-1 (InterPro:IPR000504), Nucleotide-binding, alpha-beta plait (InterPro:IPR012677); BEST Arabidopsis thaliana protein match is: glycine-rich RNA-binding protein 2 (TAIR:AT4G13850.3); Has 39778 Blast hits to 39772 proteins in 2962 specie…
AT3G24000	1	NA	0.0448708	3.03816	Tetratricopeptide repeat (TPR)-like superfamily protein; CONTAINS InterPro DOMAIN/s: Pentatricopeptide repeat (InterPro:IPR002885); BEST Arabidopsis thaliana protein match is: Tetratricopeptide repeat (TPR)-like superfamily protein (TAIR:AT3G23330.1); Has 43197 Blast hits to 14383 proteins in 288 species: Archae - 1; Bacteria - 6; Metazoa - 112; Fungi - 144; Plants - 42273; Viruses - 0; Other Euk…
AT3G48600	1	NA	0.0241258	1.27889	SWIB complex BAF60b domain-containing protein; CONTAINS InterPro DOMAIN/s: SWIB/MDM2 domain (InterPro:IPR003121), SWIB domain (InterPro:IPR019835); BEST Arabidopsis thaliana protein match is: SWIB/MDM2 domain superfamily protein (TAIR:AT2G35605.1); Has 322 Blast hits to 306 proteins in 73 species: Archae - 0; Bacteria - 9; Metazoa - 1; Fungi - 75; Plants - 216; Viruses - 3; Other Eukaryotes - 18 …
AT3G53750	1	ACT3	0.0117803	1.2891	actin 3 (ACT3); FUNCTIONS IN: structural constituent of cytoskeleton; INVOLVED IN: cytoskeleton organization; LOCATED IN: cell wall, cytoskeleton, nucleus; EXPRESSED IN: male gametophyte, seed; EXPRESSED DURING: M germinated pollen stage; CONTAINS InterPro DOMAIN/s: Actin, conserved site (InterPro:IPR004001), Actin/actin-like (InterPro:IPR004000), Actin/actin-like conserved site (InterPro:IPR0209…
AT3G59200	1	NA	0.0245467	3.38228	F-box/RNI-like superfamily protein; CONTAINS InterPro DOMAIN/s: F-box domain, cyclin-like (InterPro:IPR001810), F-box domain, Skp2-like (InterPro:IPR022364), FBD-like (InterPro:IPR006566), Leucine-rich repeat 2 (InterPro:IPR013101); BEST Arabidopsis thaliana protein match is: F-box/RNI-like superfamily protein (TAIR:AT4G14096.1); Has 2158 Blast hits to 2093 proteins in 26 species: Archae - 0; Bac…
AT3G59890	1	NA	0.035857	1.69831	Dihydrodipicolinate reductase, bacterial/plant; FUNCTIONS IN: dihydrodipicolinate reductase activity; INVOLVED IN: oxidation reduction, lysine biosynthetic process via diaminopimelate, diaminopimelate biosynthetic process, metabolic process; LOCATED IN: chloroplast, cytoplasm; CONTAINS InterPro DOMAIN/s: Dihydrodipicolinate reductase, C-terminal (InterPro:IPR022663), NAD(P)-binding domain (InterP…
AT3G61630	1	CRF6	0.00938915	1.32421	cytokinin response factor 6 (CRF6); CONTAINS InterPro DOMAIN/s: DNA-binding, integrase-type (InterPro:IPR016177), Pathogenesis-related transcriptional factor/ERF, DNA-binding (InterPro:IPR001471); BEST Arabidopsis thaliana protein match is: cytokinin response factor 5 (TAIR:AT2G46310.1); Has 5693 Blast hits to 5625 proteins in 245 species: Archae - 0; Bacteria - 0; Metazoa - 0; Fungi - 0; Plants …
AT4G08910	1	NA	0.0162255	2.17897	unknown protein; BEST Arabidopsis thaliana protein match is: unknown protein (TAIR:AT1G78170.1); Has 68 Blast hits to 68 proteins in 13 species: Archae - 0; Bacteria - 0; Metazoa - 0; Fungi - 0; Plants - 64; Viruses - 0; Other Eukaryotes - 4 (source: NCBI BLink).
AT4G20700	1	NA	0.0448538	4.58174	CONTAINS InterPro DOMAIN/s: Protein of unknown function DUF1204 (InterPro:IPR009596); BEST Arabidopsis thaliana protein match is: RNA binding;RNA-directed DNA polymerases (TAIR:AT4G20520.1); Has 137 Blast hits to 137 proteins in 35 species: Archae - 8; Bacteria - 23; Metazoa - 36; Fungi - 6; Plants - 62; Viruses - 0; Other Eukaryotes - 2 (source: NCBI BLink).
AT4G28320	1	AtMAN5	0.0125563	2.25233	Glycosyl hydrolase superfamily protein; FUNCTIONS IN: cation binding, hydrolase activity, hydrolyzing O-glycosyl compounds, catalytic activity; INVOLVED IN: carbohydrate metabolic process; LOCATED IN: endomembrane system; EXPRESSED IN: 7 plant structures; EXPRESSED DURING: 6 growth stages; CONTAINS InterPro DOMAIN/s: Glycoside hydrolase, catalytic core (InterPro:IPR017853), Glycoside hydrolase, f…
AT4G29020	1	NA	0.0438166	1.16586	glycine-rich protein; FUNCTIONS IN: molecular_function unknown; INVOLVED IN: biological_process unknown; LOCATED IN: endomembrane system; EXPRESSED IN: 22 plant structures; EXPRESSED DURING: 13 growth stages; Has 92355 Blast hits to 23750 proteins in 1587 species: Archae - 185; Bacteria - 38167; Metazoa - 25977; Fungi - 4591; Plants - 7302; Viruses - 1155; Other Eukaryotes - 14978 (source: NCBI B…
AT5G03780	1	TRFL10	0.0266961	1.11549	TRF-like 10 (TRFL10); FUNCTIONS IN: DNA binding; INVOLVED IN: response to salicylic acid stimulus; EXPRESSED IN: 14 plant structures; EXPRESSED DURING: 7 growth stages; CONTAINS InterPro DOMAIN/s: SANT, DNA-binding (InterPro:IPR001005), Homeodomain-like (InterPro:IPR009057), Homeodomain-related (InterPro:IPR012287), MYB-like (InterPro:IPR017877); BEST Arabidopsis thaliana protein match is: Homeod…
AT5G13830	1	NA	0.00109577	2.293	FtsJ-like methyltransferase family protein; FUNCTIONS IN: methyltransferase activity, nucleic acid binding, RNA methyltransferase activity; INVOLVED IN: methylation, rRNA processing, rRNA methylation; LOCATED IN: cellular_component unknown; EXPRESSED IN: shoot apex, embryo, root, flower, seed; EXPRESSED DURING: petal differentiation and expansion stage, E expanded cotyledon stage, D bilateral sta…
AT5G18065	1	NA	0.0480661	1.34045	unknown protein; BEST Arabidopsis thaliana protein match is: unknown protein (TAIR:AT4G29760.1); Has 30201 Blast hits to 17322 proteins in 780 species: Archae - 12; Bacteria - 1396; Metazoa - 17338; Fungi - 3422; Plants - 5037; Viruses - 0; Other Eukaryotes - 2996 (source: NCBI BLink).
AT5G27000	1	ATK4	0.038164	1.92988	kinesin 4 (ATK4); FUNCTIONS IN: microtubule binding, protein binding, microtubule motor activity, ATPase activity; INVOLVED IN: microtubule-based movement; EXPRESSED IN: 13 plant structures; EXPRESSED DURING: 7 growth stages; CONTAINS InterPro DOMAIN/s: Kinesin, motor region, conserved site (InterPro:IPR019821), Calponin-homology (InterPro:IPR016146), Calponin-like actin-binding (InterPro:IPR0017…
AT5G28650	1	ATWRKY74	0.0186737	3.77519	WRKY DNA-binding protein 74 (WRKY74); FUNCTIONS IN: calmodulin binding, sequence-specific DNA binding transcription factor activity; INVOLVED IN: regulation of transcription, DNA-dependent, regulation of transcription; LOCATED IN: nucleus; EXPRESSED IN: 10 plant structures; EXPRESSED DURING: 4 anthesis, F mature embryo stage, petal differentiation and expansion stage, E expanded cotyledon stage, …
AT5G39350	1	NA	0.0364291	2.36442	Tetratricopeptide repeat (TPR)-like superfamily protein; FUNCTIONS IN: molecular_function unknown; INVOLVED IN: biological_process unknown; LOCATED IN: mitochondrion; EXPRESSED IN: shoot apex, embryo, sperm cell, flower, seed; EXPRESSED DURING: F mature embryo stage, petal differentiation and expansion stage, E expanded cotyledon stage, D bilateral stage; CONTAINS InterPro DOMAIN/s: Pentatricopep…
AT5G43870	1	NA	0.0316705	1.02528	FUNCTIONS IN: phosphoinositide binding; INVOLVED IN: signal transduction; LOCATED IN: plasma membrane; EXPRESSED IN: 21 plant structures; EXPRESSED DURING: 13 growth stages; CONTAINS InterPro DOMAIN/s: Pleckstrin-like, plant (InterPro:IPR013666), Protein of unknown function DUF828 (InterPro:IPR008546); BEST Arabidopsis thaliana protein match is: Plant protein of unknown function (DUF828) with pla…
AT5G47660	1	NA	0.00800794	1.12046	Homeodomain-like superfamily protein; CONTAINS InterPro DOMAIN/s: SANT, DNA-binding (InterPro:IPR001005), MADF domain (InterPro:IPR006578), MYB-like (InterPro:IPR017877); BEST Arabidopsis thaliana protein match is: Duplicated homeodomain-like superfamily protein (TAIR:AT5G28300.1); Has 1807 Blast hits to 1807 proteins in 277 species: Archae - 0; Bacteria - 0; Metazoa - 736; Fungi - 347; Plants - …
AT5G53120	1	ATSPDS3	0.0328626	1.34776	spermidine synthase 3 (SPDS3); CONTAINS InterPro DOMAIN/s: Spermine synthase (InterPro:IPR001045); BEST Arabidopsis thaliana protein match is: spermidine synthase 1 (TAIR:AT1G23820.1); Has 5367 Blast hits to 5364 proteins in 1535 species: Archae - 174; Bacteria - 2998; Metazoa - 341; Fungi - 210; Plants - 426; Viruses - 0; Other Eukaryotes - 1218 (source: NCBI BLink).
AT5G61090	1	NA	4.53588e-10	4.39874	Polynucleotidyl transferase, ribonuclease H-like superfamily protein; FUNCTIONS IN: nucleic acid binding; INVOLVED IN: biological_process unknown; LOCATED IN: chloroplast; EXPRESSED IN: 19 plant structures; EXPRESSED DURING: 11 growth stages; CONTAINS InterPro DOMAIN/s: Polynucleotidyl transferase, ribonuclease H fold (InterPro:IPR012337); BEST Arabidopsis thaliana protein match is: unknown prote…
AT1G03545	2	NA	0.00260478	2.53606
AT1G04520	2	PDLP2	0.0253088	1.38574	plasmodesmata-located protein 2 (PDLP2); FUNCTIONS IN: molecular_function unknown; INVOLVED IN: N-terminal protein myristoylation, plasmodesmata-mediated intercellular transport; LOCATED IN: plasmodesma; EXPRESSED IN: 17 plant structures; EXPRESSED DURING: 12 growth stages; CONTAINS InterPro DOMAIN/s: Protein of unknown function DUF26 (InterPro:IPR002902); BEST Arabidopsis thaliana protein match …
AT1G04530	2	TPR4	0.0464935	1.11919	Tetratricopeptide repeat (TPR)-like superfamily protein; FUNCTIONS IN: binding; EXPRESSED IN: 22 plant structures; EXPRESSED DURING: 13 growth stages; CONTAINS InterPro DOMAIN/s: Tetratricopeptide-like helical (InterPro:IPR011990), Tetratricopeptide repeat-containing (InterPro:IPR013026); BEST Arabidopsis thaliana protein match is: Tetratricopeptide repeat (TPR)-like superfamily protein (TAIR:AT4…
AT1G07820	2	NA	7.70969e-06	1.49452	Histone superfamily protein; FUNCTIONS IN: DNA binding; INVOLVED IN: nucleosome assembly; LOCATED IN: nucleus, nucleosome; CONTAINS InterPro DOMAIN/s: Histone-fold (InterPro:IPR009072), Histone H4, conserved site (InterPro:IPR019809), Histone core (InterPro:IPR007125), Histone H4 (InterPro:IPR001951); BEST Arabidopsis thaliana protein match is: Histone superfamily protein (TAIR:AT5G59690.1); Has …
AT1G08060	2	MOM	2.14204e-05	1.04969	MORPHEUS MOLECULE (MOM); INVOLVED IN: chromatin silencing; LOCATED IN: nucleus; EXPRESSED IN: 17 plant structures; EXPRESSED DURING: 7 growth stages; BEST Arabidopsis thaliana protein match is: chromatin remodeling 4 (TAIR:AT5G44800.1); Has 8505 Blast hits to 7857 proteins in 726 species: Archae - 6; Bacteria - 999; Metazoa - 3217; Fungi - 2019; Plants - 785; Viruses - 95; Other Eukaryotes - 1384…
AT1G09160	2	NA	0.0112281	1.00661	Protein phosphatase 2C family protein; FUNCTIONS IN: protein serine/threonine phosphatase activity, catalytic activity; LOCATED IN: plasma membrane; EXPRESSED IN: 23 plant structures; EXPRESSED DURING: 13 growth stages; CONTAINS InterPro DOMAIN/s: Protein phosphatase 2C-related (InterPro:IPR001932), Protein phosphatase 2C (InterPro:IPR015655), Protein phosphatase 2C, N-terminal (InterPro:IPR01404…
AT1G10120	2	NA	0.0147243	1.15081	basic helix-loop-helix (bHLH) DNA-binding superfamily protein; FUNCTIONS IN: DNA binding, sequence-specific DNA binding transcription factor activity; INVOLVED IN: regulation of transcription; LOCATED IN: nucleus; EXPRESSED IN: 22 plant structures; EXPRESSED DURING: 13 growth stages; CONTAINS InterPro DOMAIN/s: Helix-loop-helix DNA-binding domain (InterPro:IPR001092), Helix-loop-helix DNA-binding…
AT1G11330	2	NA	0.014625	1.86534	S-locus lectin protein kinase family protein; FUNCTIONS IN: in 6 functions; INVOLVED IN: protein amino acid phosphorylation, recognition of pollen; LOCATED IN: plasma membrane; EXPRESSED IN: 23 plant structures; EXPRESSED DURING: 13 growth stages; CONTAINS InterPro DOMAIN/s: Curculin-like (mannose-binding) lectin (InterPro:IPR001480), PAN-2 domain (InterPro:IPR013227), Apple-like (InterPro:IPR003…
AT1G11720	2	ATSS3	0.000509017	1.17425	starch synthase 3 (SS3); FUNCTIONS IN: starch synthase activity, transferase activity, transferring glycosyl groups; INVOLVED IN: starch biosynthetic process; LOCATED IN: chloroplast; EXPRESSED IN: 23 plant structures; EXPRESSED DURING: 13 growth stages; CONTAINS InterPro DOMAIN/s: Glycogen/starch synthases, ADP-glucose type (InterPro:IPR011835), Starch synthase, catalytic domain (InterPro:IPR013…
AT1G13170	2	ORP1D	0.0125333	1.20033	OSBP(oxysterol binding protein)-related protein 1D (ORP1D); FUNCTIONS IN: oxysterol binding; INVOLVED IN: steroid metabolic process; EXPRESSED IN: 22 plant structures; EXPRESSED DURING: 13 growth stages; CONTAINS InterPro DOMAIN/s: Pleckstrin homology-type (InterPro:IPR011993), Oxysterol-binding protein (InterPro:IPR000648), Pleckstrin homology (InterPro:IPR001849); BEST Arabidopsis thaliana prot…
AT1G13220	2	CRWN2	1.59858e-10	1.18686	LITTLE NUCLEI2 (LINC2); INVOLVED IN: nucleus organization; LOCATED IN: nucleoplasm; EXPRESSED IN: 15 plant structures; EXPRESSED DURING: 7 growth stages; BEST Arabidopsis thaliana protein match is: little nuclei3 (TAIR:AT1G68790.1); Has 107806 Blast hits to 52972 proteins in 2654 species: Archae - 1404; Bacteria - 16181; Metazoa - 50751; Fungi - 7829; Plants - 5203; Viruses - 291; Other Eukaryote…
AT1G13980	2	EMB30	0.0154324	1.04998	GNOM (GN); FUNCTIONS IN: protein homodimerization activity, GTP:GDP antiporter activity; INVOLVED IN: in 13 processes; LOCATED IN: intracellular; EXPRESSED IN: 25 plant structures; EXPRESSED DURING: 15 growth stages; CONTAINS InterPro DOMAIN/s: SEC7-like (InterPro:IPR000904); BEST Arabidopsis thaliana protein match is: GNOM-like 1 (TAIR:AT5G39500.1); Has 2876 Blast hits to 2436 proteins in 245 sp…
AT1G14290	2	SBH2	0.00632753	2.46045	sphingoid base hydroxylase 2 (SBH2); CONTAINS InterPro DOMAIN/s: Fatty acid hydroxylase (InterPro:IPR006694); BEST Arabidopsis thaliana protein match is: sphingoid base hydroxylase 1 (TAIR:AT1G69640.1); Has 2314 Blast hits to 2272 proteins in 379 species: Archae - 0; Bacteria - 367; Metazoa - 413; Fungi - 680; Plants - 393; Viruses - 3; Other Eukaryotes - 458 (source: NCBI BLink).
AT1G14350	2	AtMYB124	0.0251789	1.2669	FOUR LIPS (FLP); CONTAINS InterPro DOMAIN/s: SANT, DNA-binding (InterPro:IPR001005), Homeodomain-like (InterPro:IPR009057), Myb, DNA-binding (InterPro:IPR014778), HTH transcriptional regulator, Myb-type, DNA-binding (InterPro:IPR017930), Homeodomain-related (InterPro:IPR012287), Myb transcription factor (InterPro:IPR015495); BEST Arabidopsis thaliana protein match is: myb domain protein 88 (TAIR:…
AT1G14600	2	NA	9.43792e-05	3.08511	Homeodomain-like superfamily protein; CONTAINS InterPro DOMAIN/s: Myb, DNA-binding (InterPro:IPR014778), Homeodomain-like (InterPro:IPR009057), Homeodomain-related (InterPro:IPR012287), HTH transcriptional regulator, Myb-type, DNA-binding (InterPro:IPR017930), Myb-like DNA-binding domain, SHAQKYF class (InterPro:IPR006447); BEST Arabidopsis thaliana protein match is: Homeodomain-like superfamily …
AT1G14685	2	ATBPC2	9.25429e-07	1.12188	basic pentacysteine 2 (BPC2); CONTAINS InterPro DOMAIN/s: GAGA binding-like (InterPro:IPR010409); BEST Arabidopsis thaliana protein match is: basic pentacysteine1 (TAIR:AT2G01930.2); Has 236 Blast hits to 236 proteins in 26 species: Archae - 0; Bacteria - 0; Metazoa - 2; Fungi - 0; Plants - 218; Viruses - 0; Other Eukaryotes - 16 (source: NCBI BLink).
AT1G14900	2	HMGA	2.99863e-06	1.42236	high mobility group A (HMGA); FUNCTIONS IN: DNA binding; INVOLVED IN: regulation of transcription, DNA-dependent, nucleosome assembly; LOCATED IN: cytosol, nuclear chromatin, nucleus; EXPRESSED IN: 19 plant structures; EXPRESSED DURING: 10 growth stages; CONTAINS InterPro DOMAIN/s: Winged helix-turn-helix transcription repressor DNA-binding (InterPro:IPR011991), A.T hook-like (InterPro:IPR020478)…
AT1G15030	2	NA	0.00533019	1.16797	Protein of unknown function (DUF789); CONTAINS InterPro DOMAIN/s: Protein of unknown function DUF789 (InterPro:IPR008507); BEST Arabidopsis thaliana protein match is: Protein of unknown function (DUF789) (TAIR:AT2G01260.1); Has 315 Blast hits to 313 proteins in 19 species: Archae - 0; Bacteria - 0; Metazoa - 0; Fungi - 2; Plants - 311; Viruses - 0; Other Eukaryotes - 2 (source: NCBI BLink).
AT1G15160	2	NA	0.0479338	2.05997	MATE efflux family protein; FUNCTIONS IN: antiporter activity, drug transmembrane transporter activity, transporter activity; INVOLVED IN: drug transmembrane transport, transmembrane transport; LOCATED IN: membrane; CONTAINS InterPro DOMAIN/s: MATE family transporter related protein (InterPro:IPR015521), Multi antimicrobial extrusion protein MatE (InterPro:IPR002528); BEST Arabidopsis thaliana pr…
AT1G15660	2	CENP-C	0.00414489	1.28592	centromere protein C (CENP-C); Has 380 Blast hits to 353 proteins in 129 species: Archae - 0; Bacteria - 6; Metazoa - 108; Fungi - 26; Plants - 78; Viruses - 8; Other Eukaryotes - 154 (source: NCBI BLink).
AT1G17140	2	ICR1	1.38542e-06	1.71494	interactor of constitutive active rops 1 (ICR1); BEST Arabidopsis thaliana protein match is: ROP interactive partner 2 (TAIR:AT1G78430.1); Has 53861 Blast hits to 29615 proteins in 2229 species: Archae - 901; Bacteria - 7093; Metazoa - 25838; Fungi - 5211; Plants - 3173; Viruses - 136; Other Eukaryotes - 11509 (source: NCBI BLink).
AT1G17970	2	NA	0.0108636	1.03779	RING/U-box superfamily protein; FUNCTIONS IN: zinc ion binding; EXPRESSED IN: 20 plant structures; EXPRESSED DURING: 13 growth stages; CONTAINS InterPro DOMAIN/s: Zinc finger, RING-type (InterPro:IPR001841), Zinc finger, C3HC4 RING-type (InterPro:IPR018957); BEST Arabidopsis thaliana protein match is: RING/U-box superfamily protein (TAIR:AT1G73760.1); Has 8802 Blast hits to 8789 proteins in 273 s…
AT1G18250	2	ATLP-1	0.00599089	2.37863	ATLP-1; INVOLVED IN: response to other organism; LOCATED IN: endomembrane system; EXPRESSED IN: 19 plant structures; EXPRESSED DURING: 13 growth stages; CONTAINS InterPro DOMAIN/s: Thaumatin, conserved site (InterPro:IPR017949), Thaumatin, pathogenesis-related (InterPro:IPR001938); BEST Arabidopsis thaliana protein match is: Pathogenesis-related thaumatin superfamily protein (TAIR:AT1G73620.1); H…
AT1G18650	2	PDCB3	0.0470023	1.0537	plasmodesmata callose-binding protein 3 (PDCB3); CONTAINS InterPro DOMAIN/s: X8 (InterPro:IPR012946); BEST Arabidopsis thaliana protein match is: glucan endo-1,3-beta-glucosidase-like protein 3 (TAIR:AT5G08000.1); Has 1473 Blast hits to 1425 proteins in 72 species: Archae - 4; Bacteria - 6; Metazoa - 5; Fungi - 46; Plants - 1391; Viruses - 0; Other Eukaryotes - 21 (source: NCBI BLink).
AT1G18840	2	30 IQD	0.000278551	1.72989	IQ-domain 30 (IQD30); FUNCTIONS IN: calmodulin binding; INVOLVED IN: biological_process unknown; LOCATED IN: vacuole; EXPRESSED IN: 22 plant structures; EXPRESSED DURING: 13 growth stages; CONTAINS InterPro DOMAIN/s: IQ calmodulin-binding region (InterPro:IPR000048); BEST Arabidopsis thaliana protein match is: IQ-domain 31 (TAIR:AT1G74690.1); Has 3694 Blast hits to 2988 proteins in 424 species: A…
AT1G19330	2	NA	3.72969e-08	3.36589	unknown protein; BEST Arabidopsis thaliana protein match is: unknown protein (TAIR:AT1G75060.1); Has 145 Blast hits to 145 proteins in 43 species: Archae - 0; Bacteria - 0; Metazoa - 40; Fungi - 0; Plants - 104; Viruses - 0; Other Eukaryotes - 1 (source: NCBI BLink).
AT1G19850	2	ARF5	4.02847e-08	2.18885	MONOPTEROS (MP); FUNCTIONS IN: sequence-specific DNA binding transcription factor activity, promoter binding; INVOLVED IN: in 8 processes; LOCATED IN: nucleus, membrane; EXPRESSED IN: 21 plant structures; EXPRESSED DURING: 11 growth stages; CONTAINS InterPro DOMAIN/s: Aux/IAA-ARF-dimerisation (InterPro:IPR011525), Transcriptional factor B3 (InterPro:IPR003340), AUX/IAA protein (InterPro:IPR003311…
AT1G20560	2	AAE1	0.0100607	1.26781	acyl activating enzyme 1 (AAE1); FUNCTIONS IN: AMP binding; INVOLVED IN: metabolic process; LOCATED IN: peroxisome; EXPRESSED IN: 22 plant structures; EXPRESSED DURING: 13 growth stages; CONTAINS InterPro DOMAIN/s: AMP-binding, conserved site (InterPro:IPR020845), AMP-dependent synthetase/ligase (InterPro:IPR000873); BEST Arabidopsis thaliana protein match is: AMP-dependent synthetase and ligase …
AT1G21200	2	NA	0.0250174	1.42198	sequence-specific DNA binding transcription factors; CONTAINS InterPro DOMAIN/s: SANT, DNA-binding (InterPro:IPR001005); BEST Arabidopsis thaliana protein match is: unknown protein (TAIR:AT1G76870.1); Has 317 Blast hits to 297 proteins in 56 species: Archae - 2; Bacteria - 28; Metazoa - 67; Fungi - 2; Plants - 135; Viruses - 9; Other Eukaryotes - 74 (source: NCBI BLink).
AT1G21400	2	NA	0.000290425	2.20278	Thiamin diphosphate-binding fold (THDP-binding) superfamily protein; FUNCTIONS IN: oxidoreductase activity, acting on the aldehyde or oxo group of donors, disulfide as acceptor, 3-methyl-2-oxobutanoate dehydrogenase (2-methylpropanoyl-transferring) activity; INVOLVED IN: metabolic process; EXPRESSED IN: guard cell; CONTAINS InterPro DOMAIN/s: Dehydrogenase, E1 component (InterPro:IPR001017); BEST…
AT1G21440	2	NA	0.0231906	1.27515	Phosphoenolpyruvate carboxylase family protein; FUNCTIONS IN: isocitrate lyase activity, catalytic activity; INVOLVED IN: metabolic process; LOCATED IN: chloroplast, chloroplast stroma; EXPRESSED IN: 22 plant structures; EXPRESSED DURING: 14 growth stages; CONTAINS InterPro DOMAIN/s: Pyruvate/Phosphoenolpyruvate kinase, catalytic core (InterPro:IPR015813), Isocitrate lyase/phosphorylmutase, conse…
AT1G24260	2	AGL9	0.0165038	2.51922	SEPALLATA3 (SEP3); FUNCTIONS IN: protein binding, DNA binding, sequence-specific DNA binding transcription factor activity; INVOLVED IN: in 6 processes; LOCATED IN: nucleus; EXPRESSED IN: 16 plant structures; EXPRESSED DURING: 7 growth stages; CONTAINS InterPro DOMAIN/s: Transcription factor, MADS-box (InterPro:IPR002100), Transcription factor, K-box (InterPro:IPR002487); BEST Arabidopsis thalian…
AT1G26130	2	NA	0.0296116	1.82277	ATPase E1-E2 type family protein / haloacid dehalogenase-like hydrolase family protein; FUNCTIONS IN: ATPase activity, coupled to transmembrane movement of ions, phosphorylative mechanism; INVOLVED IN: metabolic process, ATP biosynthetic process, phospholipid transport; LOCATED IN: plasma membrane, chloroplast envelope; EXPRESSED IN: 24 plant structures; EXPRESSED DURING: 15 growth stages; CONTAI…
AT1G26208	2	NA	0.00614	1.82129
AT1G27960	2	ECT9	0.000313422	1.3965	evolutionarily conserved C-terminal region 9 (ECT9); CONTAINS InterPro DOMAIN/s: YTH domain (InterPro:IPR007275); BEST Arabidopsis thaliana protein match is: evolutionarily conserved C-terminal region 5 (TAIR:AT3G13060.2); Has 956 Blast hits to 946 proteins in 159 species: Archae - 0; Bacteria - 0; Metazoa - 416; Fungi - 120; Plants - 329; Viruses - 0; Other Eukaryotes - 91 (source: NCBI BLink).
AT1G28190	2	NA	0.00941607	2.29712	unknown protein; BEST Arabidopsis thaliana protein match is: unknown protein (TAIR:AT5G12340.1); Has 166 Blast hits to 162 proteins in 36 species: Archae - 0; Bacteria - 2; Metazoa - 15; Fungi - 5; Plants - 124; Viruses - 0; Other Eukaryotes - 20 (source: NCBI BLink).
AT1G31230	2	AK-HSDH	0.000930082	1.25418	aspartate kinase-homoserine dehydrogenase i (AK-HSDH I); FUNCTIONS IN: homoserine dehydrogenase activity, aspartate kinase activity; INVOLVED IN: aspartate family amino acid biosynthetic process; LOCATED IN: chloroplast stroma, chloroplast; EXPRESSED IN: 22 plant structures; EXPRESSED DURING: 13 growth stages; CONTAINS InterPro DOMAIN/s: Aspartate/glutamate/uridylate kinase (InterPro:IPR001048), …
AT1G31810	2	AFH14	0.0408835	1.02435	Formin Homology 14 (AFH14); FUNCTIONS IN: microtubule binding, actin binding, actin filament binding; INVOLVED IN: microsporogenesis; LOCATED IN: preprophase band, phragmoplast, spindle; EXPRESSED IN: 24 plant structures; EXPRESSED DURING: 15 growth stages; CONTAINS InterPro DOMAIN/s: Actin-binding FH2/DRF autoregulatory (InterPro:IPR003104), C2 calcium/lipid-binding domain, CaLB (InterPro:IPR008…
AT1G31880	2	BRX	0.000297935	2.01316	BREVIS RADIX (BRX); CONTAINS InterPro DOMAIN/s: Disease resistance/zinc finger/chromosome condensation-like region (InterPro:IPR013591); BEST Arabidopsis thaliana protein match is: BREVIS RADIX-like 1 (TAIR:AT2G35600.1); Has 707 Blast hits to 407 proteins in 27 species: Archae - 0; Bacteria - 0; Metazoa - 2; Fungi - 0; Plants - 705; Viruses - 0; Other Eukaryotes - 0 (source: NCBI BLink).
AT1G32190	2	NA	0.00864575	1.9366	alpha/beta-Hydrolases superfamily protein; FUNCTIONS IN: hydrolase activity; INVOLVED IN: N-terminal protein myristoylation; LOCATED IN: plasma membrane; EXPRESSED IN: 14 plant structures; EXPRESSED DURING: 8 growth stages; CONTAINS InterPro DOMAIN/s: Phospholipase/carboxylesterase (InterPro:IPR003140); BEST Arabidopsis thaliana protein match is: alpha/beta-Hydrolases superfamily protein (TAIR:AT…
AT1G35180	2	NA	0.00300242	2.71178	TRAM, LAG1 and CLN8 (TLC) lipid-sensing domain containing protein; FUNCTIONS IN: molecular_function unknown; INVOLVED IN: biological_process unknown; LOCATED IN: integral to membrane; CONTAINS InterPro DOMAIN/s: TRAM/LAG1/CLN8 homology domain (InterPro:IPR006634); BEST Arabidopsis thaliana protein match is: TRAM, LAG1 and CLN8 (TLC) lipid-sensing domain containing protein (TAIR:AT1G35170.1); Has …
AT1G35290	2	ALT1	0.000854353	3.48991	Thioesterase superfamily protein; CONTAINS InterPro DOMAIN/s: Thioesterase superfamily (InterPro:IPR006683); BEST Arabidopsis thaliana protein match is: Thioesterase superfamily protein (TAIR:AT1G35250.1); Has 1308 Blast hits to 1307 proteins in 471 species: Archae - 6; Bacteria - 942; Metazoa - 0; Fungi - 0; Plants - 80; Viruses - 0; Other Eukaryotes - 280 (source: NCBI BLink).
AT1G44760	2	NA	1.59148e-05	1.1957	Adenine nucleotide alpha hydrolases-like superfamily protein; FUNCTIONS IN: molecular_function unknown; INVOLVED IN: response to stress; EXPRESSED IN: 22 plant structures; EXPRESSED DURING: 13 growth stages; CONTAINS InterPro DOMAIN/s: UspA (InterPro:IPR006016), Rossmann-like alpha/beta/alpha sandwich fold (InterPro:IPR014729); BEST Arabidopsis thaliana protein match is: Adenine nucleotide alpha …
AT1G48230	2	NA	0.0100797	1.12259	nodulin MtN21 /EamA-like transporter family protein; FUNCTIONS IN: organic anion transmembrane transporter activity; LOCATED IN: endomembrane system; EXPRESSED IN: 21 plant structures; EXPRESSED DURING: 13 growth stages; CONTAINS InterPro DOMAIN/s: Protein of unknown function DUF250 (InterPro:IPR004853); BEST Arabidopsis thaliana protein match is: Nucleotide-sugar transporter family protein (TAIR…
AT1G48480	2	RKL1	0.000965717	1.91477	receptor-like kinase 1 (RKL1); FUNCTIONS IN: protein serine/threonine kinase activity, kinase activity, ATP binding; INVOLVED IN: transmembrane receptor protein tyrosine kinase signaling pathway, protein amino acid phosphorylation; LOCATED IN: plasma membrane; EXPRESSED IN: 23 plant structures; EXPRESSED DURING: 13 growth stages; CONTAINS InterPro DOMAIN/s: Protein kinase, ATP binding site (Inter…
AT1G48620	2	HON5	0.00107731	1.09444	high mobility group A5 (HON5); FUNCTIONS IN: DNA binding; INVOLVED IN: DNA mediated transformation, nucleosome assembly; LOCATED IN: nucleolus, nucleus, chloroplast, nucleosome; EXPRESSED IN: 23 plant structures; EXPRESSED DURING: 13 growth stages; CONTAINS InterPro DOMAIN/s: Winged helix-turn-helix transcription repressor DNA-binding (InterPro:IPR011991), A.T hook-like (InterPro:IPR020478), AT h…
AT1G48880	2	TBL7	0.0448975	2.27419	TRICHOME BIREFRINGENCE-LIKE 7 (TBL7); CONTAINS InterPro DOMAIN/s: Protein of unknown function DUF231, plant (InterPro:IPR004253); BEST Arabidopsis thaliana protein match is: Plant protein of unknown function (DUF828) (TAIR:AT3G06080.2); Has 1333 Blast hits to 1318 proteins in 28 species: Archae - 0; Bacteria - 0; Metazoa - 0; Fungi - 4; Plants - 1329; Viruses - 0; Other Eukaryotes - 0 (source: NC…
AT1G48960	2	NA	0.0276717	1.09372	Adenine nucleotide alpha hydrolases-like superfamily protein; FUNCTIONS IN: molecular_function unknown; INVOLVED IN: response to stress; LOCATED IN: cellular_component unknown; EXPRESSED IN: 22 plant structures; EXPRESSED DURING: 13 growth stages; CONTAINS InterPro DOMAIN/s: UspA (InterPro:IPR006016), Rossmann-like alpha/beta/alpha sandwich fold (InterPro:IPR014729); BEST Arabidopsis thaliana pro…
AT1G49430	2	LACS2	1.25229e-06	2.14351	long-chain acyl-CoA synthetase 2 (LACS2); CONTAINS InterPro DOMAIN/s: AMP-binding, conserved site (InterPro:IPR020845), AMP-dependent synthetase/ligase (InterPro:IPR000873); BEST Arabidopsis thaliana protein match is: AMP-dependent synthetase and ligase family protein (TAIR:AT1G64400.1); Has 53337 Blast hits to 50359 proteins in 3209 species: Archae - 917; Bacteria - 34261; Metazoa - 2388; Fungi …
AT1G51950	2	IAA18	1.23019e-07	1.36016	indole-3-acetic acid inducible 18 (IAA18); FUNCTIONS IN: sequence-specific DNA binding transcription factor activity; INVOLVED IN: response to auxin stimulus; LOCATED IN: nucleus; EXPRESSED IN: 22 plant structures; EXPRESSED DURING: 13 growth stages; CONTAINS InterPro DOMAIN/s: Aux/IAA-ARF-dimerisation (InterPro:IPR011525), AUX/IAA protein (InterPro:IPR003311); BEST Arabidopsis thaliana protein m…
AT1G52155	2	NA	0.000111896	5.64029	unknown protein; Has 37 Blast hits to 37 proteins in 13 species: Archae - 0; Bacteria - 0; Metazoa - 0; Fungi - 0; Plants - 35; Viruses - 0; Other Eukaryotes - 2 (source: NCBI BLink).
AT1G52280	2	AtRABG3d	0.00286929	2.8755	RAB GTPase homolog G3D (RABG3d); FUNCTIONS IN: GTP binding; INVOLVED IN: protein transport, small GTPase mediated signal transduction; LOCATED IN: plasma membrane, vacuole; EXPRESSED IN: 26 plant structures; EXPRESSED DURING: 15 growth stages; CONTAINS InterPro DOMAIN/s: Ras GTPase (InterPro:IPR001806), Small GTP-binding protein (InterPro:IPR005225), Small GTPase (InterPro:IPR020851), Ras (InterP…
AT1G52520	2	FRS6	0.0218186	1.88951	FAR1-related sequence 6 (FRS6); FUNCTIONS IN: zinc ion binding; INVOLVED IN: response to red or far red light; LOCATED IN: cellular_component unknown; EXPRESSED IN: 22 plant structures; EXPRESSED DURING: 12 growth stages; CONTAINS InterPro DOMAIN/s: MULE transposase, conserved domain (InterPro:IPR018289), Zinc finger, PMZ-type (InterPro:IPR006564), Transcription factor, FAR1-related (InterPro:IPR…
AT1G53300	2	TTL1	4.98633e-06	2.13189	tetratricopetide-repeat thioredoxin-like 1 (TTL1); FUNCTIONS IN: binding; INVOLVED IN: cell redox homeostasis; EXPRESSED IN: 22 plant structures; EXPRESSED DURING: 13 growth stages; CONTAINS InterPro DOMAIN/s: Molecular chaperone, heat shock protein, Hsp40, DnaJ (InterPro:IPR015609), Tetratricopeptide TPR-1 (InterPro:IPR001440), Thioredoxin fold (InterPro:IPR012335), Tetratricopeptide-like helica…
AT1G54180	2	ATBRXL3	1.17567e-05	2.41506	BREVIS RADIX-like 3 (BRX-LIKE3); CONTAINS InterPro DOMAIN/s: Disease resistance/zinc finger/chromosome condensation-like region (InterPro:IPR013591); BEST Arabidopsis thaliana protein match is: DZC (Disease resistance/zinc finger/chromosome condensation-like region) domain containing protein (TAIR:AT3G14000.2); Has 30201 Blast hits to 17322 proteins in 780 species: Archae - 12; Bacteria - 1396; M…
AT1G55250	2	HUB2	0.00125687	1.04214	histone mono-ubiquitination 2 (HUB2); CONTAINS InterPro DOMAIN/s: Zinc finger, RING-type, conserved site (InterPro:IPR017907), Zinc finger, RING-type (InterPro:IPR001841); BEST Arabidopsis thaliana protein match is: histone mono-ubiquitination 1 (TAIR:AT2G44950.1); Has 74071 Blast hits to 42895 proteins in 2604 species: Archae - 973; Bacteria - 11117; Metazoa - 35835; Fungi - 6236; Plants - 4620;…
AT1G56000	2	NA	0.0268978	1.27751	FAD/NAD(P)-binding oxidoreductase family protein; FUNCTIONS IN: oxidoreductase activity; CONTAINS InterPro DOMAIN/s: FAD dependent oxidoreductase (InterPro:IPR006076), Adrenodoxin reductase (InterPro:IPR000759); BEST Arabidopsis thaliana protein match is: FAD/NAD(P)-binding oxidoreductase family protein (TAIR:AT1G55980.1); Has 2116 Blast hits to 2116 proteins in 458 species: Archae - 21; Bacteria…
AT1G56210	2	NA	0.0395484	1.32128	Heavy metal transport/detoxification superfamily protein ; FUNCTIONS IN: metal ion binding; INVOLVED IN: metal ion transport; LOCATED IN: cellular_component unknown; EXPRESSED IN: 22 plant structures; EXPRESSED DURING: 11 growth stages; CONTAINS InterPro DOMAIN/s: Heavy metal transport/detoxification protein (InterPro:IPR006121); BEST Arabidopsis thaliana protein match is: Heavy metal transport/d…
AT1G58370	2	ATXYN1	0.031497	2.94876	RXF12; FUNCTIONS IN: endo-1,4-beta-xylanase activity, hydrolase activity, hydrolyzing O-glycosyl compounds; INVOLVED IN: carbohydrate metabolic process; LOCATED IN: cell wall; EXPRESSED IN: 24 plant structures; EXPRESSED DURING: 10 growth stages; CONTAINS InterPro DOMAIN/s: Glycoside hydrolase, family 10 (InterPro:IPR001000), Carbohydrate-binding, CenC-like (InterPro:IPR003305), Glycoside hydrola…
AT1G61215	2	BRD4	0.00744889	2.0283	bromodomain 4 (BRD4); CONTAINS InterPro DOMAIN/s: Bromodomain (InterPro:IPR001487); BEST Arabidopsis thaliana protein match is: DNA-binding bromodomain-containing protein (TAIR:AT2G44430.1); Has 35333 Blast hits to 34131 proteins in 2444 species: Archae - 798; Bacteria - 22429; Metazoa - 974; Fungi - 991; Plants - 531; Viruses - 0; Other Eukaryotes - 9610 (source: NCBI BLink).
AT1G61970	2	NA	0.00482482	1.24168	Mitochondrial transcription termination factor family protein; CONTAINS InterPro DOMAIN/s: Mitochodrial transcription termination factor-related (InterPro:IPR003690); BEST Arabidopsis thaliana protein match is: Mitochondrial transcription termination factor family protein (TAIR:AT1G61980.1); Has 867 Blast hits to 807 proteins in 27 species: Archae - 0; Bacteria - 0; Metazoa - 4; Fungi - 0; Plants…
AT1G63470	2	AHL5	0.00890929	1.18933	AT hook motif DNA-binding family protein; FUNCTIONS IN: DNA binding; INVOLVED IN: biological_process unknown; LOCATED IN: cellular_component unknown; EXPRESSED IN: 22 plant structures; EXPRESSED DURING: 13 growth stages; CONTAINS InterPro DOMAIN/s: Protein of unknown function DUF296 (InterPro:IPR005175), AT hook, DNA-binding motif (InterPro:IPR017956); BEST Arabidopsis thaliana protein match is: …
AT1G64620	2	NA	0.0135289	1.59995	Dof-type zinc finger DNA-binding family protein; CONTAINS InterPro DOMAIN/s: Zinc finger, Dof-type (InterPro:IPR003851); BEST Arabidopsis thaliana protein match is: Dof-type zinc finger DNA-binding family protein (TAIR:AT4G24060.1); Has 1750 Blast hits to 1190 proteins in 84 species: Archae - 0; Bacteria - 10; Metazoa - 53; Fungi - 16; Plants - 1095; Viruses - 0; Other Eukaryotes - 576 (source: N…
AT1G64670	2	BDG1	0.0050518	1.33458	BODYGUARD1 (BDG1); CONTAINS InterPro DOMAIN/s: Alpha/beta hydrolase fold-1 (InterPro:IPR000073); BEST Arabidopsis thaliana protein match is: alpha/beta-Hydrolases superfamily protein (TAIR:AT5G41900.1); Has 7923 Blast hits to 7922 proteins in 1350 species: Archae - 58; Bacteria - 5093; Metazoa - 308; Fungi - 248; Plants - 246; Viruses - 4; Other Eukaryotes - 1966 (source: NCBI BLink).
AT1G66760	2	NA	0.00165226	1.6987	MATE efflux family protein; FUNCTIONS IN: antiporter activity, drug transmembrane transporter activity, transporter activity; INVOLVED IN: response to wounding; LOCATED IN: membrane; EXPRESSED IN: 17 plant structures; EXPRESSED DURING: 11 growth stages; CONTAINS InterPro DOMAIN/s: MATE family transporter related protein (InterPro:IPR015521), Multi antimicrobial extrusion protein MatE (InterPro:IP…
AT1G68862	2	NA	0.00779269	1.82953	unknown protein; FUNCTIONS IN: molecular_function unknown; INVOLVED IN: biological_process unknown; LOCATED IN: cellular_component unknown; Has 0 Blast hits to 0 proteins in 0 species (source: NCBI BLink).
AT1G68870	2	ATSOFL2	0.0142612	1.77311	SOB five-like 2 (SOFL2); BEST Arabidopsis thaliana protein match is: SOB five-like 1 (TAIR:AT1G26210.1); Has 7053 Blast hits to 2605 proteins in 283 species: Archae - 8; Bacteria - 2891; Metazoa - 1431; Fungi - 685; Plants - 445; Viruses - 55; Other Eukaryotes - 1538 (source: NCBI BLink).
AT1G69010	2	BIM2	0.0156916	1.096	BES1-interacting Myc-like protein 2 (BIM2); FUNCTIONS IN: DNA binding, sequence-specific DNA binding transcription factor activity; INVOLVED IN: dTDP-rhamnose biosynthetic process, regulation of transcription; LOCATED IN: nucleus; EXPRESSED IN: 22 plant structures; EXPRESSED DURING: 13 growth stages; CONTAINS InterPro DOMAIN/s: Helix-loop-helix DNA-binding domain (InterPro:IPR001092), Helix-loop-…
AT1G69700	2	ATHVA22C	0.0156389	1.63955	HVA22 homologue C (HVA22C); FUNCTIONS IN: molecular_function unknown; INVOLVED IN: response to water deprivation, hyperosmotic salinity response, response to abscisic acid stimulus; LOCATED IN: endomembrane system; EXPRESSED IN: 22 plant structures; EXPRESSED DURING: 15 growth stages; CONTAINS InterPro DOMAIN/s: TB2/DP1/HVA22 related protein (InterPro:IPR004345); BEST Arabidopsis thaliana protein…
AT1G69750	2	ATCOX19-2	0	1.84116	cytochrome c oxidase 19-2 (COX19-2); CONTAINS InterPro DOMAIN/s: CHCH (InterPro:IPR010625); BEST Arabidopsis thaliana protein match is: cytochrome c oxidase 19-1 (TAIR:AT1G66590.1); Has 290 Blast hits to 290 proteins in 159 species: Archae - 0; Bacteria - 0; Metazoa - 77; Fungi - 106; Plants - 52; Viruses - 0; Other Eukaryotes - 55 (source: NCBI BLink).
AT1G70100	2	NA	0.0265891	1.23922	unknown protein; BEST Arabidopsis thaliana protein match is: unknown protein (TAIR:AT1G24160.2); Has 3037 Blast hits to 2309 proteins in 344 species: Archae - 6; Bacteria - 672; Metazoa - 1089; Fungi - 230; Plants - 220; Viruses - 37; Other Eukaryotes - 783 (source: NCBI BLink).
AT1G71696	2	SOL1	0.0272984	1.13184	SUPPRESSOR OF LLP1 1 (SOL1); FUNCTIONS IN: metallocarboxypeptidase activity, carboxypeptidase activity, zinc ion binding; INVOLVED IN: regulation of root meristem growth; LOCATED IN: endomembrane system; EXPRESSED IN: 14 plant structures; EXPRESSED DURING: 6 growth stages; CONTAINS InterPro DOMAIN/s: Carboxypeptidase-like, regulatory domain (InterPro:IPR008969), Peptidase M14, carboxypeptidase A …
AT1G73710	2	NA	0.0180873	1.21049	Pentatricopeptide repeat (PPR) superfamily protein; CONTAINS InterPro DOMAIN/s: Pentatricopeptide repeat (InterPro:IPR002885); BEST Arabidopsis thaliana protein match is: Tetratricopeptide repeat (TPR)-like superfamily protein (TAIR:AT3G23020.1); Has 67480 Blast hits to 15556 proteins in 325 species: Archae - 2; Bacteria - 89; Metazoa - 1013; Fungi - 877; Plants - 63572; Viruses - 0; Other Eukary…
AT1G74440	2	NA	9.83731e-06	3.07203	Protein of unknown function (DUF962); CONTAINS InterPro DOMAIN/s: Protein of unknown function DUF962 (InterPro:IPR009305); BEST Arabidopsis thaliana protein match is: Protein of unknown function (DUF962) (TAIR:AT1G18720.1); Has 608 Blast hits to 608 proteins in 290 species: Archae - 0; Bacteria - 318; Metazoa - 3; Fungi - 143; Plants - 86; Viruses - 0; Other Eukaryotes - 58 (source: NCBI BLink).
AT1G75060	2	NA	0.00186777	2.21665	unknown protein; BEST Arabidopsis thaliana protein match is: unknown protein (TAIR:AT1G19330.2); Has 104 Blast hits to 104 proteins in 22 species: Archae - 0; Bacteria - 0; Metazoa - 0; Fungi - 0; Plants - 104; Viruses - 0; Other Eukaryotes - 0 (source: NCBI BLink).
AT1G75820	2	ATCLV1	0.00664252	1.51686	CLAVATA 1 (CLV1); CONTAINS InterPro DOMAIN/s: Serine/threonine-protein kinase domain (InterPro:IPR002290), Leucine-rich repeat-containing N-terminal domain, type 2 (InterPro:IPR013210), Leucine-rich repeat (InterPro:IPR001611), Serine/threonine-protein kinase-like domain (InterPro:IPR017442), Serine/threonine-protein kinase, active site (InterPro:IPR008271), Protein kinase-like domain (InterPro:I…
AT1G76110	2	NA	0.0444417	1.14534	HMG (high mobility group) box protein with ARID/BRIGHT DNA-binding domain; FUNCTIONS IN: sequence-specific DNA binding transcription factor activity; INVOLVED IN: regulation of transcription; LOCATED IN: intracellular, nucleus; EXPRESSED IN: 21 plant structures; EXPRESSED DURING: 14 growth stages; CONTAINS InterPro DOMAIN/s: High mobility group, superfamily (InterPro:IPR009071), High mobility gro…
AT1G76680	2	ATOPR1	0.0277977	1.71379	12-oxophytodienoate reductase 1 (OPR1); FUNCTIONS IN: 12-oxophytodienoate reductase activity; INVOLVED IN: in 7 processes; LOCATED IN: cellular_component unknown; EXPRESSED IN: 11 plant structures; EXPRESSED DURING: seedling growth, developing seed stage; CONTAINS InterPro DOMAIN/s: NADH:flavin oxidoreductase/NADH oxidase, N-terminal (InterPro:IPR001155), Aldolase-type TIM barrel (InterPro:IPR013…
AT1G77060	2	NA	0.0468589	1.03777	Phosphoenolpyruvate carboxylase family protein; FUNCTIONS IN: catalytic activity; INVOLVED IN: metabolic process; LOCATED IN: chloroplast, chloroplast stroma; EXPRESSED IN: 22 plant structures; EXPRESSED DURING: 13 growth stages; CONTAINS InterPro DOMAIN/s: Pyruvate/Phosphoenolpyruvate kinase, catalytic core (InterPro:IPR015813), Isocitrate lyase/phosphorylmutase, conserved site (InterPro:IPR0185…
AT1G78000	2	SEL1	0.0193176	2.16732	sulfate transporter 1;2 (SULTR1;2); CONTAINS InterPro DOMAIN/s: Sulphate transporter (InterPro:IPR011547), Sulphate transporter/antisigma-factor antagonist STAS (InterPro:IPR002645), Sulphate anion transporter, conserved site (InterPro:IPR018045), Sulphate anion transporter (InterPro:IPR001902); BEST Arabidopsis thaliana protein match is: sulfate transporter 1;3 (TAIR:AT1G22150.1); Has 10127 Blas…
AT1G78260	2	NA	0.000442313	1.39384	RNA-binding (RRM/RBD/RNP motifs) family protein; FUNCTIONS IN: RNA binding, nucleotide binding, nucleic acid binding; INVOLVED IN: biological_process unknown; LOCATED IN: cellular_component unknown; EXPRESSED IN: 21 plant structures; EXPRESSED DURING: 11 growth stages; CONTAINS InterPro DOMAIN/s: RNA recognition motif, RNP-1 (InterPro:IPR000504), Nucleotide-binding, alpha-beta plait (InterPro:IPR…
AT1G78490	2	CYP708A3	0.0286706	1.43425	"cytochrome P450, family 708, subfamily A, polypeptide 3" (CYP708A3); FUNCTIONS IN: electron carrier activity, monooxygenase activity, iron ion binding, oxygen binding, heme binding; INVOLVED IN: oxidation reduction; LOCATED IN: endomembrane system; EXPRESSED IN: 22 plant structures; EXPRESSED DURING: 13 growth stages; CONTAINS InterPro DOMAIN/s: Cytochrome P450 (InterPro:IPR001128), Cytochrome P…
AT1G78580	2	ATTPS1	0.0243532	1.3777	trehalose-6-phosphate synthase (TPS1); CONTAINS InterPro DOMAIN/s: Alpha,alpha-trehalose-phosphate synthase (InterPro:IPR012766), Glycosyl transferase, family 20 (InterPro:IPR001830), Trehalose-phosphatase (InterPro:IPR003337); BEST Arabidopsis thaliana protein match is: trehalose-phosphatase/synthase 2 (TAIR:AT1G16980.1); Has 6189 Blast hits to 3807 proteins in 1021 species: Archae - 45; Bacteri…
AT1G79030	2	NA	0.00487489	1.24451	Chaperone DnaJ-domain superfamily protein; FUNCTIONS IN: unfolded protein binding, heat shock protein binding; INVOLVED IN: protein folding; LOCATED IN: cellular_component unknown; EXPRESSED IN: 22 plant structures; EXPRESSED DURING: 13 growth stages; CONTAINS InterPro DOMAIN/s: Molecular chaperone, heat shock protein, Hsp40, DnaJ (InterPro:IPR015609), Heat shock protein DnaJ, N-terminal (InterPr…
AT1G80780	2	NA	8.27118e-10	1.05802	Polynucleotidyl transferase, ribonuclease H-like superfamily protein; FUNCTIONS IN: ribonuclease activity, nucleic acid binding; INVOLVED IN: RNA modification; LOCATED IN: nucleus; EXPRESSED IN: 24 plant structures; EXPRESSED DURING: 15 growth stages; CONTAINS InterPro DOMAIN/s: Ribonuclease CAF1 (InterPro:IPR006941), Polynucleotidyl transferase, ribonuclease H fold (InterPro:IPR012337); BEST Ara…
AT2G01630	2	NA	0.00560441	1.39218	O-Glycosyl hydrolases family 17 protein; FUNCTIONS IN: cation binding, hydrolase activity, hydrolyzing O-glycosyl compounds, catalytic activity; INVOLVED IN: carbohydrate metabolic process; LOCATED IN: anchored to plasma membrane, plasma membrane, anchored to membrane; EXPRESSED IN: 23 plant structures; EXPRESSED DURING: 13 growth stages; CONTAINS InterPro DOMAIN/s: X8 (InterPro:IPR012946), Glyco…
AT2G01650	2	PUX2	0.0300702	1.09609	plant UBX domain-containing protein 2 (PUX2); CONTAINS InterPro DOMAIN/s: PUB domain (InterPro:IPR018997), UBX (InterPro:IPR001012), PUG domain (InterPro:IPR006567); BEST Arabidopsis thaliana protein match is: ubiquitin-associated (UBA)/TS-N domain-containing protein (TAIR:AT1G04850.1); Has 563 Blast hits to 563 proteins in 115 species: Archae - 0; Bacteria - 15; Metazoa - 269; Fungi - 22; Plants…
AT2G01905	2	CYCJ18	0.00776307	1.91431	cyclin J18 (CYCJ18); CONTAINS InterPro DOMAIN/s: Cyclin-like (InterPro:IPR011028), Cyclin-related (InterPro:IPR013763), Cyclin, N-terminal (InterPro:IPR006671), Cyclin (InterPro:IPR006670); Has 35333 Blast hits to 34131 proteins in 2444 species: Archae - 798; Bacteria - 22429; Metazoa - 974; Fungi - 991; Plants - 531; Viruses - 0; Other Eukaryotes - 9610 (source: NCBI BLink).
AT2G01910	2	ATMAP65-6	3.81046e-07	1.61372	ATMAP65-6; CONTAINS InterPro DOMAIN/s: Microtubule-associated protein, MAP65/ASE1-type (InterPro:IPR007145); BEST Arabidopsis thaliana protein match is: microtubule-associated protein 65-7 (TAIR:AT1G14690.2); Has 5922 Blast hits to 4912 proteins in 547 species: Archae - 118; Bacteria - 527; Metazoa - 2917; Fungi - 542; Plants - 628; Viruses - 11; Other Eukaryotes - 1179 (source: NCBI BLink).
AT2G02400	2	NA	0.00976325	2.17355	NAD(P)-binding Rossmann-fold superfamily protein; FUNCTIONS IN: coenzyme binding, binding, cinnamoyl-CoA reductase activity, catalytic activity; INVOLVED IN: lignin biosynthetic process, cellular metabolic process, metabolic process; LOCATED IN: plasma membrane; EXPRESSED IN: 23 plant structures; EXPRESSED DURING: 15 growth stages; CONTAINS InterPro DOMAIN/s: NAD-dependent epimerase/dehydratase (…
AT2G15980	2	NA	0.0327437	1.3839	Tetratricopeptide repeat (TPR)-like superfamily protein; CONTAINS InterPro DOMAIN/s: Pentatricopeptide repeat (InterPro:IPR002885); BEST Arabidopsis thaliana protein match is: Tetratricopeptide repeat (TPR)-like superfamily protein (TAIR:AT5G39710.1); Has 28218 Blast hits to 10356 proteins in 245 species: Archae - 1; Bacteria - 15; Metazoa - 229; Fungi - 251; Plants - 27094; Viruses - 0; Other Eu…
AT2G16880	2	NA	0.00455205	2.2068	Pentatricopeptide repeat (PPR) superfamily protein; CONTAINS InterPro DOMAIN/s: Pentatricopeptide repeat (InterPro:IPR002885); BEST Arabidopsis thaliana protein match is: rna processing factor 2 (TAIR:AT1G62670.1); Has 61418 Blast hits to 15263 proteins in 321 species: Archae - 6; Bacteria - 91; Metazoa - 1247; Fungi - 1283; Plants - 56613; Viruses - 0; Other Eukaryotes - 2178 (source: NCBI BLink…
AT2G17800	2	ARAC1	0.00066281	1.39575	Arabidopsis RAC-like 1 (ARAC1); FUNCTIONS IN: GTP binding; INVOLVED IN: auxin mediated signaling pathway, abscisic acid mediated signaling pathway; LOCATED IN: nucleus, cytoplasm, phragmoplast, spindle; EXPRESSED IN: 24 plant structures; EXPRESSED DURING: 15 growth stages; CONTAINS InterPro DOMAIN/s: Ras GTPase (InterPro:IPR001806), Small GTP-binding protein (InterPro:IPR005225), Ras (InterPro:IP…
AT2G17975	2	NA	4.56329e-07	1.53885	zinc finger (Ran-binding) family protein; FUNCTIONS IN: binding, zinc ion binding; INVOLVED IN: biological_process unknown; LOCATED IN: intracellular; EXPRESSED IN: 23 plant structures; EXPRESSED DURING: 13 growth stages; CONTAINS InterPro DOMAIN/s: Zinc finger, RanBP2-type (InterPro:IPR001876); BEST Arabidopsis thaliana protein match is: Ran BP2/NZF zinc finger-like superfamily protein (TAIR:AT2…
AT2G18350	2	AtHB24	4.70803e-05	3.60038	homeobox protein 24 (HB24); FUNCTIONS IN: DNA binding, sequence-specific DNA binding transcription factor activity; INVOLVED IN: regulation of transcription; LOCATED IN: cellular_component unknown; EXPRESSED IN: 19 plant structures; EXPRESSED DURING: 12 growth stages; CONTAINS InterPro DOMAIN/s: Homeobox domain, ZF-HD class (InterPro:IPR006455), ZF-HD homeobox protein, Cys/His-rich dimerisation d…
AT2G19570	2	AT-CDA1	0.00766654	1.31015	cytidine deaminase 1 (CDA1); CONTAINS InterPro DOMAIN/s: Cytidine deaminase, homodimeric (InterPro:IPR006263), APOBEC/CMP deaminase, zinc-binding (InterPro:IPR016192), CMP/dCMP deaminase, zinc-binding (InterPro:IPR002125), Cytidine deaminase-like (InterPro:IPR016193), Cytidine/deoxycytidylate deaminase, zinc-binding domain (InterPro:IPR013171); BEST Arabidopsis thaliana protein match is: Cytidine…
AT2G20630	2	PIA1	6.98912e-05	1.68542	PP2C induced by AVRRPM1 (PIA1); FUNCTIONS IN: protein serine/threonine phosphatase activity, catalytic activity; INVOLVED IN: biological_process unknown; LOCATED IN: cellular_component unknown; EXPRESSED IN: 23 plant structures; EXPRESSED DURING: 14 growth stages; CONTAINS InterPro DOMAIN/s: Protein phosphatase 2C-related (InterPro:IPR001932), Protein phosphatase 2C (InterPro:IPR015655), Protein …
AT2G23360	2	NA	0.00669829	1.86191	Plant protein of unknown function (DUF869); CONTAINS InterPro DOMAIN/s: Protein of unknown function DUF869, plant (InterPro:IPR008587); BEST Arabidopsis thaliana protein match is: Plant protein of unknown function (DUF869) (TAIR:AT1G19835.2); Has 38218 Blast hits to 24021 proteins in 1620 species: Archae - 547; Bacteria - 4231; Metazoa - 19834; Fungi - 3463; Plants - 2306; Viruses - 121; Other Eu…
AT2G24645	2	NA	0.000351431	2.44929	Transcriptional factor B3 family protein; FUNCTIONS IN: DNA binding; INVOLVED IN: regulation of transcription, DNA-dependent; CONTAINS InterPro DOMAIN/s: Transcriptional factor B3 (InterPro:IPR003340); BEST Arabidopsis thaliana protein match is: Transcriptional factor B3 family protein (TAIR:AT4G00260.1).
AT2G24755	2	NA	0.00337735	1.07268
AT2G25050	2	NA	0.022103	1.17557	Actin-binding FH2 (Formin Homology) protein; FUNCTIONS IN: actin binding; INVOLVED IN: cellular component organization, actin cytoskeleton organization; CONTAINS InterPro DOMAIN/s: Actin-binding FH2/DRF autoregulatory (InterPro:IPR003104), C2 calcium/lipid-binding domain, CaLB (InterPro:IPR008973), Actin-binding FH2 (InterPro:IPR015425), Tensin phosphatase, C2 domain (InterPro:IPR014020); BEST Ar…
AT2G25690	2	NA	0.0267462	1.62357	Protein of unknown function (DUF581); CONTAINS InterPro DOMAIN/s: Protein of unknown function DUF581 (InterPro:IPR007650); BEST Arabidopsis thaliana protein match is: Protein of unknown function (DUF581) (TAIR:AT5G11460.1); Has 500 Blast hits to 500 proteins in 19 species: Archae - 0; Bacteria - 0; Metazoa - 0; Fungi - 0; Plants - 500; Viruses - 0; Other Eukaryotes - 0 (source: NCBI BLink).
AT2G25920	2	NA	0.0276717	1.5825	BEST Arabidopsis thaliana protein match is: 3'-5' exonuclease domain-containing protein / K homology domain-containing protein / KH domain-containing protein (TAIR:AT2G25910.2); Has 131 Blast hits to 125 proteins in 54 species: Archae - 0; Bacteria - 50; Metazoa - 12; Fungi - 12; Plants - 41; Viruses - 0; Other Eukaryotes - 16 (source: NCBI BLink).
AT2G26180	2	6 IQD	0.0444417	1.65886	IQ-domain 6 (IQD6); CONTAINS InterPro DOMAIN/s: IQ calmodulin-binding region (InterPro:IPR000048); BEST Arabidopsis thaliana protein match is: IQ-domain 8 (TAIR:AT1G72670.1); Has 885 Blast hits to 872 proteins in 51 species: Archae - 0; Bacteria - 0; Metazoa - 22; Fungi - 10; Plants - 828; Viruses - 0; Other Eukaryotes - 25 (source: NCBI BLink).
AT2G26860	2	NA	0.00937767	1.47415	FBD, F-box and Leucine Rich Repeat domains containing protein; CONTAINS InterPro DOMAIN/s: FBD (InterPro:IPR013596), F-box domain, cyclin-like (InterPro:IPR001810), F-box domain, Skp2-like (InterPro:IPR022364), Leucine-rich repeat 2 (InterPro:IPR013101); BEST Arabidopsis thaliana protein match is: F-box/RNI-like superfamily protein (TAIR:AT5G60610.1); Has 2064 Blast hits to 2029 proteins in 30 sp…
AT2G26910	2	ABCG32	8.09728e-05	1.23295	pleiotropic drug resistance 4 (PDR4); FUNCTIONS IN: ATPase activity, coupled to transmembrane movement of substances; INVOLVED IN: drug transmembrane transport; LOCATED IN: membrane; EXPRESSED IN: 23 plant structures; EXPRESSED DURING: 13 growth stages; CONTAINS InterPro DOMAIN/s: ATPase, AAA+ type, core (InterPro:IPR003593), ABC transporter-like (InterPro:IPR003439), Plant PDR ABC transporter as…
AT2G27060	2	NA	0.0436746	1.19293	Leucine-rich repeat protein kinase family protein; FUNCTIONS IN: protein serine/threonine kinase activity, protein kinase activity, ATP binding; INVOLVED IN: transmembrane receptor protein tyrosine kinase signaling pathway, protein amino acid phosphorylation; LOCATED IN: plasma membrane; EXPRESSED IN: 23 plant structures; EXPRESSED DURING: 13 growth stages; CONTAINS InterPro DOMAIN/s: Serine/thre…
AT2G27400	2	NA	0.0235918	1.30493
AT2G27920	2	SCPL51	8.93595e-08	5.25253	serine carboxypeptidase-like 51 (SCPL51); FUNCTIONS IN: serine-type carboxypeptidase activity; INVOLVED IN: proteolysis; LOCATED IN: endomembrane system; EXPRESSED IN: 22 plant structures; EXPRESSED DURING: 13 growth stages; CONTAINS InterPro DOMAIN/s: Peptidase S10, serine carboxypeptidase (InterPro:IPR001563), Peptidase S10, serine carboxypeptidase, active site (InterPro:IPR018202); BEST Arabid…
AT2G28550	2	RAP2.7	8.24715e-07	2.07447	related to AP2.7 (RAP2.7); CONTAINS InterPro DOMAIN/s: DNA-binding, integrase-type (InterPro:IPR016177), Pathogenesis-related transcriptional factor/ERF, DNA-binding (InterPro:IPR001471); BEST Arabidopsis thaliana protein match is: target of early activation tagged (EAT) 2 (TAIR:AT5G60120.1); Has 4895 Blast hits to 4529 proteins in 234 species: Archae - 0; Bacteria - 28; Metazoa - 0; Fungi - 0; P…
AT2G28630	2	KCS12	0.0179143	1.86109	3-ketoacyl-CoA synthase 12 (KCS12); FUNCTIONS IN: transferase activity, transferring acyl groups other than amino-acyl groups, catalytic activity, acyltransferase activity; INVOLVED IN: response to osmotic stress; LOCATED IN: endoplasmic reticulum; EXPRESSED IN: 24 plant structures; EXPRESSED DURING: 13 growth stages; CONTAINS InterPro DOMAIN/s: Thiolase-like (InterPro:IPR016039), Very-long-chain…
AT2G28740	2	HIS4	0.00325849	1.84493	histone H4 (HIS4); FUNCTIONS IN: DNA binding; INVOLVED IN: response to water deprivation; LOCATED IN: nucleolus, nucleosome; EXPRESSED IN: 23 plant structures; EXPRESSED DURING: 14 growth stages; CONTAINS InterPro DOMAIN/s: Histone-fold (InterPro:IPR009072), Histone H4, conserved site (InterPro:IPR019809), Histone core (InterPro:IPR007125), Histone H4 (InterPro:IPR001951); BEST Arabidopsis thalia…
AT2G28950	2	ATEXP6	0.0469752	1.3428	expansin A6 (EXPA6); CONTAINS InterPro DOMAIN/s: Barwin-related endoglucanase (InterPro:IPR009009), Pollen allergen, N-terminal (InterPro:IPR014734), Expansin (InterPro:IPR002963), Rare lipoprotein A (InterPro:IPR005132), Expansin/Lol pI (InterPro:IPR007118), Expansin 45, endoglucanase-like (InterPro:IPR007112), Pollen allergen/expansin, C-terminal (InterPro:IPR007117); BEST Arabidopsis thaliana …
AT2G30070	2	ATKT1	0.0078116	1.56608	potassium transporter 1 (KT1); CONTAINS InterPro DOMAIN/s: Potassium uptake protein, kup (InterPro:IPR018519), K+ potassium transporter (InterPro:IPR003855); BEST Arabidopsis thaliana protein match is: Potassium transporter family protein (TAIR:AT5G14880.1); Has 3625 Blast hits to 3386 proteins in 1031 species: Archae - 13; Bacteria - 2398; Metazoa - 1; Fungi - 100; Plants - 989; Viruses - 4; Oth…
AT2G30620	2	NA	7.63995e-07	1.6675	winged-helix DNA-binding transcription factor family protein; FUNCTIONS IN: DNA binding; INVOLVED IN: nucleosome assembly; LOCATED IN: nucleolus, nucleus, nucleosome; EXPRESSED IN: 23 plant structures; EXPRESSED DURING: 13 growth stages; CONTAINS InterPro DOMAIN/s: Winged helix-turn-helix transcription repressor DNA-binding (InterPro:IPR011991), Histone H5 (InterPro:IPR005819), Histone H1/H5 (Int…
AT2G30960	2	NA	0.0488424	1.01742	unknown protein; Has 4906 Blast hits to 2903 proteins in 334 species: Archae - 5; Bacteria - 381; Metazoa - 1639; Fungi - 509; Plants - 244; Viruses - 5; Other Eukaryotes - 2123 (source: NCBI BLink).
AT2G32590	2	EMB2795	0.0149013	1.72094	LOCATED IN: chloroplast; EXPRESSED IN: 17 plant structures; EXPRESSED DURING: 9 growth stages; CONTAINS InterPro DOMAIN/s: Barren (InterPro:IPR008418); Has 467 Blast hits to 447 proteins in 202 species: Archae - 0; Bacteria - 4; Metazoa - 147; Fungi - 168; Plants - 39; Viruses - 1; Other Eukaryotes - 108 (source: NCBI BLink).
AT2G32770	2	ATPAP13	0.0158667	2.57179	purple acid phosphatase 13 (PAP13); FUNCTIONS IN: acid phosphatase activity; INVOLVED IN: biological_process unknown; LOCATED IN: endomembrane system; EXPRESSED IN: 6 plant structures; EXPRESSED DURING: 4 anthesis, C globular stage; CONTAINS InterPro DOMAIN/s: Purple acid phosphatase, N-terminal (InterPro:IPR015914), Metallophosphoesterase (InterPro:IPR004843), Purple acid phosphatase-like, N-ter…
AT2G34150	2	ATRANGAP2	8.52267e-05	2.65243	SCAR family protein; BEST Arabidopsis thaliana protein match is: SCAR family protein (TAIR:AT1G29170.1); Has 2566 Blast hits to 1216 proteins in 219 species: Archae - 0; Bacteria - 1126; Metazoa - 472; Fungi - 223; Plants - 222; Viruses - 2; Other Eukaryotes - 521 (source: NCBI BLink).
AT2G35120	2	NA	0.00129762	1.21456	Single hybrid motif superfamily protein; FUNCTIONS IN: glycine dehydrogenase (decarboxylating) activity, ATP binding; INVOLVED IN: glycine catabolic process, glycine decarboxylation via glycine cleavage system; LOCATED IN: mitochondrion, glycine cleavage complex; EXPRESSED IN: 22 plant structures; EXPRESSED DURING: 13 growth stages; CONTAINS InterPro DOMAIN/s: 2-oxo acid dehydrogenase, lipoyl-bin…
AT2G35360	2	NA	0.0296116	1.1845	ubiquitin family protein; CONTAINS InterPro DOMAIN/s: Ubiquitin (InterPro:IPR000626), Ubiquitin supergroup (InterPro:IPR019955), Domain of unknown function SAYSvFN (InterPro:IPR019387); Has 81 Blast hits to 81 proteins in 37 species: Archae - 0; Bacteria - 0; Metazoa - 40; Fungi - 0; Plants - 33; Viruses - 0; Other Eukaryotes - 8 (source: NCBI BLink).
AT2G36400	2	AtGRF3	0.000891735	1.67258	growth-regulating factor 3 (GRF3); CONTAINS InterPro DOMAIN/s: Glutamine-Leucine-Glutamine, QLQ (InterPro:IPR014978), WRC (InterPro:IPR014977); BEST Arabidopsis thaliana protein match is: growth-regulating factor 4 (TAIR:AT3G52910.1); Has 1366 Blast hits to 762 proteins in 75 species: Archae - 0; Bacteria - 63; Metazoa - 212; Fungi - 25; Plants - 542; Viruses - 0; Other Eukaryotes - 524 (source: …
AT2G37080	2	RIP2	1.83208e-06	1.39732	ROP interactive partner 3 (RIP3); LOCATED IN: chloroplast; EXPRESSED IN: 21 plant structures; EXPRESSED DURING: 12 growth stages; BEST Arabidopsis thaliana protein match is: ROP interactive partner 4 (TAIR:AT3G53350.1); Has 147635 Blast hits to 77239 proteins in 3391 species: Archae - 1987; Bacteria - 30902; Metazoa - 62424; Fungi - 12574; Plants - 8109; Viruses - 683; Other Eukaryotes - 30956 (s…
AT2G37585	2	NA	4.39117e-09	2.76626	Core-2/I-branching beta-1,6-N-acetylglucosaminyltransferase family protein; FUNCTIONS IN: acetylglucosaminyltransferase activity; INVOLVED IN: carbohydrate biosynthetic process; LOCATED IN: membrane; EXPRESSED IN: 23 plant structures; EXPRESSED DURING: 15 growth stages; CONTAINS InterPro DOMAIN/s: Glycosyl transferase, family 14 (InterPro:IPR003406), Core-2/I-Branching enzyme (InterPro:IPR021141)…
AT2G39870	2	NA	0.0176842	1.63586	unknown protein; BEST Arabidopsis thaliana protein match is: unknown protein (TAIR:AT3G55690.1); Has 73 Blast hits to 71 proteins in 14 species: Archae - 0; Bacteria - 0; Metazoa - 2; Fungi - 2; Plants - 69; Viruses - 0; Other Eukaryotes - 0 (source: NCBI BLink).
AT2G42247	2	NA	0.0262349	1.06291
AT2G42610	2	LSH10	0.000552258	3.4721	LIGHT SENSITIVE HYPOCOTYLS 10 (LSH10); CONTAINS InterPro DOMAIN/s: Protein of unknown function DUF640 (InterPro:IPR006936); BEST Arabidopsis thaliana protein match is: Protein of unknown function (DUF640) (TAIR:AT1G07090.1); Has 309 Blast hits to 309 proteins in 18 species: Archae - 0; Bacteria - 0; Metazoa - 12; Fungi - 0; Plants - 297; Viruses - 0; Other Eukaryotes - 0 (source: NCBI BLink).
AT2G44280	2	NA	0.0270121	1.71924	Major facilitator superfamily protein; CONTAINS InterPro DOMAIN/s: Major facilitator superfamily, general substrate transporter (InterPro:IPR016196); BEST Arabidopsis thaliana protein match is: Major facilitator superfamily protein (TAIR:AT3G60070.1); Has 1338 Blast hits to 1325 proteins in 439 species: Archae - 0; Bacteria - 1065; Metazoa - 130; Fungi - 0; Plants - 58; Viruses - 0; Other Eukaryo…
AT2G44830	2	NA	0.000206735	2.09948	Protein kinase superfamily protein; FUNCTIONS IN: kinase activity; INVOLVED IN: protein amino acid phosphorylation; LOCATED IN: plasma membrane, nucleus; EXPRESSED IN: 19 plant structures; EXPRESSED DURING: 11 growth stages; CONTAINS InterPro DOMAIN/s: Protein kinase, catalytic domain (InterPro:IPR000719), Serine/threonine-protein kinase domain (InterPro:IPR002290), Tyrosine-protein kinase, catal…
AT2G45315	2	NA	0.0359043	1.74467
AT2G45850	2	AHL9	0.042842	1.07034	AT hook motif DNA-binding family protein; FUNCTIONS IN: DNA binding; INVOLVED IN: biological_process unknown; LOCATED IN: nucleus; EXPRESSED IN: 21 plant structures; EXPRESSED DURING: 13 growth stages; CONTAINS InterPro DOMAIN/s: Protein of unknown function DUF296 (InterPro:IPR005175), AT hook, DNA-binding motif (InterPro:IPR017956); BEST Arabidopsis thaliana protein match is: AT hook motif DNA-b…
AT2G45920	2	NA	4.30345e-06	1.13015	U-box domain-containing protein; FUNCTIONS IN: ubiquitin-protein ligase activity; INVOLVED IN: protein ubiquitination; LOCATED IN: ubiquitin ligase complex; EXPRESSED IN: 19 plant structures; EXPRESSED DURING: 7 growth stages; CONTAINS InterPro DOMAIN/s: U box domain (InterPro:IPR003613); BEST Arabidopsis thaliana protein match is: RING/U-box superfamily protein (TAIR:AT3G61390.2); Has 35333 Blas…
AT2G47500	2	NA	0.0370775	1.22292	P-loop nucleoside triphosphate hydrolases superfamily protein with CH (Calponin Homology) domain; FUNCTIONS IN: microtubule motor activity, ATP binding; INVOLVED IN: microtubule-based movement; EXPRESSED IN: 21 plant structures; EXPRESSED DURING: 12 growth stages; CONTAINS InterPro DOMAIN/s: Calponin-homology (InterPro:IPR016146), Calponin-like actin-binding (InterPro:IPR001715), Kinesin, motor d…
AT3G04160	2	NA	5.38919e-07	1.13632	unknown protein; Has 1711 Blast hits to 1353 proteins in 195 species: Archae - 0; Bacteria - 64; Metazoa - 693; Fungi - 201; Plants - 207; Viruses - 0; Other Eukaryotes - 546 (source: NCBI BLink).
AT3G04290	2	ATLTL1	0.000637234	1.63146	Li-tolerant lipase 1 (LTL1); FUNCTIONS IN: hydrolase activity, acting on ester bonds, carboxylesterase activity; INVOLVED IN: lipid metabolic process; LOCATED IN: endomembrane system; EXPRESSED IN: 19 plant structures; EXPRESSED DURING: 12 growth stages; CONTAINS InterPro DOMAIN/s: Lipase, GDSL (InterPro:IPR001087), Esterase, SGNH hydrolase-type (InterPro:IPR013830); BEST Arabidopsis thaliana pro…
AT3G04930	2	NA	0.0384205	1.27768	DNA-binding storekeeper protein-related transcriptional regulator; CONTAINS InterPro DOMAIN/s: Protein of unknown function DUF573 (InterPro:IPR007592); BEST Arabidopsis thaliana protein match is: DNA-binding storekeeper protein-related transcriptional regulator (TAIR:AT5G28040.1); Has 345 Blast hits to 341 proteins in 46 species: Archae - 1; Bacteria - 21; Metazoa - 25; Fungi - 5; Plants - 268; V…
AT3G05430	2	NA	1.92571e-05	2.57887	Tudor/PWWP/MBT superfamily protein; CONTAINS InterPro DOMAIN/s: PWWP (InterPro:IPR000313); BEST Arabidopsis thaliana protein match is: Tudor/PWWP/MBT superfamily protein (TAIR:AT5G27650.1); Has 708 Blast hits to 664 proteins in 88 species: Archae - 0; Bacteria - 0; Metazoa - 463; Fungi - 18; Plants - 206; Viruses - 0; Other Eukaryotes - 21 (source: NCBI BLink).
AT3G06130	2	NA	0.00797067	2.15232	Heavy metal transport/detoxification superfamily protein ; FUNCTIONS IN: metal ion binding; INVOLVED IN: metal ion transport; LOCATED IN: cell wall; EXPRESSED IN: 21 plant structures; EXPRESSED DURING: 13 growth stages; CONTAINS InterPro DOMAIN/s: Heavy metal transport/detoxification protein (InterPro:IPR006121); BEST Arabidopsis thaliana protein match is: Heavy metal transport/detoxification sup…
AT3G06435	2	NA	0	3.24563	Expressed protein; Has 35333 Blast hits to 34131 proteins in 2444 species: Archae - 798; Bacteria - 22429; Metazoa - 974; Fungi - 991; Plants - 531; Viruses - 0; Other Eukaryotes - 9610 (source: NCBI BLink).
AT3G07540	2	NA	0.000153476	2.43229	Actin-binding FH2 (formin homology 2) family protein; FUNCTIONS IN: actin binding; INVOLVED IN: cellular component organization, actin cytoskeleton organization; LOCATED IN: plasma membrane; EXPRESSED IN: 18 plant structures; EXPRESSED DURING: 11 growth stages; CONTAINS InterPro DOMAIN/s: Actin-binding FH2/DRF autoregulatory (InterPro:IPR003104), Actin-binding FH2 (InterPro:IPR015425); BEST Arabi…
AT3G07690	2	NA	0.0480661	1.53882	6-phosphogluconate dehydrogenase family protein; FUNCTIONS IN: in 8 functions; INVOLVED IN: oxidation reduction, glycerol-3-phosphate catabolic process, glycerol-3-phosphate metabolic process, carbohydrate metabolic process, metabolic process; LOCATED IN: glycerol-3-phosphate dehydrogenase complex, cytoplasm; EXPRESSED IN: 15 plant structures; EXPRESSED DURING: 7 growth stages; CONTAINS InterPro …
AT3G13000	2	NA	0.00978624	1.17394	Protein of unknown function, DUF547; FUNCTIONS IN: sequence-specific DNA binding transcription factor activity; INVOLVED IN: regulation of transcription; LOCATED IN: vacuole; EXPRESSED IN: 22 plant structures; EXPRESSED DURING: 13 growth stages; CONTAINS InterPro DOMAIN/s: Protein of unknown function DUF547 (InterPro:IPR006869); BEST Arabidopsis thaliana protein match is: Protein of unknown funct…
AT3G13040	2	NA	0.000238342	1.29083	myb-like HTH transcriptional regulator family protein; CONTAINS InterPro DOMAIN/s: Homeodomain-like (InterPro:IPR009057), Myb, DNA-binding (InterPro:IPR014778), HTH transcriptional regulator, Myb-type, DNA-binding (InterPro:IPR017930), Myb-like DNA-binding domain, SHAQKYF class (InterPro:IPR006447), Homeodomain-related (InterPro:IPR012287); BEST Arabidopsis thaliana protein match is: phosphate st…
AT3G15395	2	NA	0.0125333	1.02902	unknown protein; FUNCTIONS IN: molecular_function unknown; INVOLVED IN: biological_process unknown; LOCATED IN: endomembrane system; Has 35333 Blast hits to 34131 proteins in 2444 species: Archae - 798; Bacteria - 22429; Metazoa - 974; Fungi - 991; Plants - 531; Viruses - 0; Other Eukaryotes - 9610 (source: NCBI BLink).
AT3G15530	2	NA	2.189e-05	1.38412	S-adenosyl-L-methionine-dependent methyltransferases superfamily protein; FUNCTIONS IN: methyltransferase activity; INVOLVED IN: metabolic process; LOCATED IN: cellular_component unknown; EXPRESSED IN: 22 plant structures; EXPRESSED DURING: 14 growth stages; CONTAINS InterPro DOMAIN/s: Methyltransferase type 11 (InterPro:IPR013216); BEST Arabidopsis thaliana protein match is: S-adenosyl-L-methion…
AT3G15790	2	ATMBD11	5.18604e-05	2.60217	methyl-CPG-binding domain 11 (MBD11); FUNCTIONS IN: methyl-CpG binding, DNA binding; INVOLVED IN: biological_process unknown; LOCATED IN: nucleus; EXPRESSED IN: 22 plant structures; EXPRESSED DURING: 13 growth stages; CONTAINS InterPro DOMAIN/s: DNA-binding, integrase-type (InterPro:IPR016177), Methyl-CpG DNA binding (InterPro:IPR001739); BEST Arabidopsis thaliana protein match is: methyl-CPG-bin…
AT3G16180	2	NRT1.12	0.00688693	1.54696	Major facilitator superfamily protein; FUNCTIONS IN: transporter activity; INVOLVED IN: oligopeptide transport; LOCATED IN: plasma membrane, membrane; EXPRESSED IN: 22 plant structures; EXPRESSED DURING: 13 growth stages; CONTAINS InterPro DOMAIN/s: Oligopeptide transporter (InterPro:IPR000109), Major facilitator superfamily, general substrate transporter (InterPro:IPR016196); BEST Arabidopsis th…
AT3G17360	2	POK1	0.000746418	1.2537	phragmoplast orienting kinesin 1 (POK1); FUNCTIONS IN: microtubule motor activity, ATP binding; INVOLVED IN: cytokinesis; EXPRESSED IN: 17 plant structures; EXPRESSED DURING: 6 growth stages; CONTAINS InterPro DOMAIN/s: Kinesin, motor region, conserved site (InterPro:IPR019821), Kinesin, motor domain (InterPro:IPR001752); BEST Arabidopsis thaliana protein match is: phragmoplast orienting kinesin …
AT3G17450	2	NA	0.0013434	1.17722	hAT dimerisation domain-containing protein; FUNCTIONS IN: protein dimerization activity, DNA binding; INVOLVED IN: biological_process unknown; LOCATED IN: cellular_component unknown; EXPRESSED IN: 22 plant structures; EXPRESSED DURING: 14 growth stages; CONTAINS InterPro DOMAIN/s: HAT dimerisation (InterPro:IPR008906), Zinc finger, BED-type predicted (InterPro:IPR003656), Protein of unknown funct…
AT3G18850	2	LPAT5	0.000526093	1.7765	lysophosphatidyl acyltransferase 5 (LPAT5); FUNCTIONS IN: acyltransferase activity; INVOLVED IN: metabolic process; EXPRESSED IN: 24 plant structures; EXPRESSED DURING: 13 growth stages; CONTAINS InterPro DOMAIN/s: Phospholipid/glycerol acyltransferase (InterPro:IPR002123); BEST Arabidopsis thaliana protein match is: lysophosphatidyl acyltransferase 4 (TAIR:AT1G75020.2); Has 1763 Blast hits to 17…
AT3G19050	2	POK2	0.0229452	1.00659	phragmoplast orienting kinesin 2 (POK2); FUNCTIONS IN: microtubule motor activity, ATP binding; INVOLVED IN: cytokinesis; EXPRESSED IN: root vascular system, primary root tip, lateral root primordium; CONTAINS InterPro DOMAIN/s: Kinesin, motor region, conserved site (InterPro:IPR019821), Kinesin, motor domain (InterPro:IPR001752); BEST Arabidopsis thaliana protein match is: phragmoplast orienting…
AT3G19080	2	NA	0.0031403	1.3082	SWIB complex BAF60b domain-containing protein; CONTAINS InterPro DOMAIN/s: SWIB/MDM2 domain (InterPro:IPR003121), SWIB domain (InterPro:IPR019835), DEK, C-terminal (InterPro:IPR014876); BEST Arabidopsis thaliana protein match is: SWIB complex BAF60b domain-containing protein (TAIR:AT1G49520.1); Has 4780 Blast hits to 2475 proteins in 346 species: Archae - 0; Bacteria - 702; Metazoa - 1207; Fungi …
AT3G20260	2	NA	0.00486832	1.31454	FUNCTIONS IN: structural constituent of ribosome; INVOLVED IN: translation; LOCATED IN: ribosome, intracellular; EXPRESSED IN: 16 plant structures; EXPRESSED DURING: 7 growth stages; CONTAINS InterPro DOMAIN/s: Ribosomal protein L34e (InterPro:IPR008195), Protein of unknown function DUF1666 (InterPro:IPR012870); BEST Arabidopsis thaliana protein match is: Protein of unknown function (DUF1666) (TA…
AT3G22480	2	PDF2	0.0153509	1.02983	prefoldin 2 (PDF2); FUNCTIONS IN: unfolded protein binding; INVOLVED IN: protein folding; LOCATED IN: prefoldin complex; EXPRESSED IN: 22 plant structures; EXPRESSED DURING: 13 growth stages; CONTAINS InterPro DOMAIN/s: Prefoldin beta-like (InterPro:IPR002777), Prefoldin (InterPro:IPR009053); Has 423 Blast hits to 423 proteins in 206 species: Archae - 15; Bacteria - 0; Metazoa - 139; Fungi - 122;…
AT3G22520	2	NA	0.0295963	1.12516	unknown protein; INVOLVED IN: biological_process unknown; LOCATED IN: chloroplast stroma, chloroplast, chloroplast envelope; EXPRESSED IN: 24 plant structures; EXPRESSED DURING: 13 growth stages; BEST Arabidopsis thaliana protein match is: unknown protein (TAIR:AT4G14840.1); Has 717 Blast hits to 703 proteins in 179 species: Archae - 14; Bacteria - 134; Metazoa - 141; Fungi - 74; Plants - 209; Vi…
AT3G25400	2	NA	0.0125644	2.50041	CONTAINS InterPro DOMAIN/s: NTP Pyrophosphohydrolase MazG-related, RS21-C6 (InterPro:IPR011394), EAR (InterPro:IPR009039), NTP pyrophosphohydrolase MazG, putative catalytic core (InterPro:IPR004518); Has 1123 Blast hits to 1121 proteins in 452 species: Archae - 22; Bacteria - 753; Metazoa - 81; Fungi - 3; Plants - 83; Viruses - 0; Other Eukaryotes - 181 (source: NCBI BLink).
AT3G26932	2	DRB3	1.2234e-05	1.74413	dsRNA-binding protein 3 (DRB3); FUNCTIONS IN: double-stranded RNA binding, RNA binding; INVOLVED IN: biological_process unknown; LOCATED IN: intracellular; EXPRESSED IN: 16 plant structures; EXPRESSED DURING: 9 growth stages; CONTAINS InterPro DOMAIN/s: Double-stranded RNA-binding (InterPro:IPR001159), Double-stranded RNA-binding-like (InterPro:IPR014720); BEST Arabidopsis thaliana protein match …
AT3G27350	2	NA	0.0232352	1.48304	unknown protein; FUNCTIONS IN: molecular_function unknown; INVOLVED IN: biological_process unknown; LOCATED IN: plasma membrane; EXPRESSED IN: 24 plant structures; EXPRESSED DURING: 15 growth stages; BEST Arabidopsis thaliana protein match is: unknown protein (TAIR:AT5G40700.1); Has 230 Blast hits to 202 proteins in 35 species: Archae - 0; Bacteria - 3; Metazoa - 77; Fungi - 4; Plants - 130; Viru…
AT3G27360	2	H3.1	0.0199156	1.62846	Histone superfamily protein; FUNCTIONS IN: DNA binding; INVOLVED IN: nucleosome assembly; LOCATED IN: chloroplast, nucleosome; EXPRESSED IN: 22 plant structures; EXPRESSED DURING: 14 growth stages; CONTAINS InterPro DOMAIN/s: Histone H3 (InterPro:IPR000164), Histone-fold (InterPro:IPR009072), Histone core (InterPro:IPR007125); BEST Arabidopsis thaliana protein match is: Histone superfamily protei…
AT3G27990	2	NA	0.00748799	1.83938
AT3G30300	2	NA	0.00568993	1.04657	O-fucosyltransferase family protein; FUNCTIONS IN: molecular_function unknown; INVOLVED IN: biological_process unknown; LOCATED IN: endomembrane system; EXPRESSED IN: 22 plant structures; EXPRESSED DURING: 13 growth stages; CONTAINS InterPro DOMAIN/s: GDP-fucose protein O-fucosyltransferase (InterPro:IPR019378); BEST Arabidopsis thaliana protein match is: O-fucosyltransferase family protein (TAIR…
AT3G45930	2	NA	0.0122834	1.66727	Histone superfamily protein; FUNCTIONS IN: DNA binding; INVOLVED IN: nucleosome assembly; LOCATED IN: nucleus, nucleosome; CONTAINS InterPro DOMAIN/s: Histone H4, conserved site (InterPro:IPR019809), Histone-fold (InterPro:IPR009072), Histone H4 (InterPro:IPR001951), Histone core (InterPro:IPR007125); BEST Arabidopsis thaliana protein match is: Histone superfamily protein (TAIR:AT5G59690.1); Has …
AT3G48700	2	ATCXE13	0.0257513	3.09385	carboxyesterase 13 (CXE13); FUNCTIONS IN: hydrolase activity; INVOLVED IN: metabolic process; LOCATED IN: cellular_component unknown; EXPRESSED IN: 6 plant structures; EXPRESSED DURING: F mature embryo stage, petal differentiation and expansion stage, E expanded cotyledon stage, D bilateral stage; CONTAINS InterPro DOMAIN/s: Lipase, GDXG, active site (InterPro:IPR002168), Alpha/beta hydrolase fol…
AT3G48980	2	NA	0.027632	1.61884	CONTAINS InterPro DOMAIN/s: Lipopolysaccharide-modifying protein (InterPro:IPR006598), Protein of unknown function DUF821, CAP10-like (InterPro:IPR008539); BEST Arabidopsis thaliana protein match is: Arabidopsis thaliana protein of unknown function (DUF821) (TAIR:AT5G23850.1); Has 681 Blast hits to 670 proteins in 130 species: Archae - 0; Bacteria - 50; Metazoa - 231; Fungi - 111; Plants - 251; V…
AT3G49670	2	2.00 BAM	0.0166205	1.30991	BARELY ANY MERISTEM 2 (BAM2); FUNCTIONS IN: protein serine/threonine kinase activity, protein kinase activity, ATP binding; INVOLVED IN: in 9 processes; LOCATED IN: plasma membrane; EXPRESSED IN: 29 plant structures; EXPRESSED DURING: 15 growth stages; CONTAINS InterPro DOMAIN/s: Protein kinase, catalytic domain (InterPro:IPR000719), Leucine-rich repeat-containing N-terminal domain, type 2 (Inter…
AT3G49810	2	NA	1.4826e-08	2.07857	ARM repeat superfamily protein; FUNCTIONS IN: ubiquitin-protein ligase activity, binding; INVOLVED IN: protein ubiquitination; LOCATED IN: ubiquitin ligase complex; EXPRESSED IN: 22 plant structures; EXPRESSED DURING: 13 growth stages; CONTAINS InterPro DOMAIN/s: U box domain (InterPro:IPR003613), Armadillo-like helical (InterPro:IPR011989), Armadillo-type fold (InterPro:IPR016024); BEST Arabidop…
AT3G49890	2	NA	0.0137869	1.43663	unknown protein; Has 27 Blast hits to 27 proteins in 13 species: Archae - 0; Bacteria - 0; Metazoa - 3; Fungi - 0; Plants - 21; Viruses - 0; Other Eukaryotes - 3 (source: NCBI BLink).
AT3G52072	2	NA	0.023291	2.05246
AT3G53190	2	NA	1.0621e-07	2.86188	Pectin lyase-like superfamily protein; CONTAINS InterPro DOMAIN/s: Pectin lyase fold/virulence factor (InterPro:IPR011050), AmbAllergen (InterPro:IPR018082), Pectate lyase/Amb allergen (InterPro:IPR002022), Pectin lyase fold (InterPro:IPR012334); BEST Arabidopsis thaliana protein match is: Pectin lyase-like superfamily protein (TAIR:AT5G04310.1); Has 1735 Blast hits to 1728 proteins in 275 specie…
AT3G53730	2	NA	0.00344925	1.27582	Histone superfamily protein; FUNCTIONS IN: DNA binding; INVOLVED IN: nucleosome assembly; LOCATED IN: nucleus, nucleosome; EXPRESSED IN: 24 plant structures; EXPRESSED DURING: 15 growth stages; CONTAINS InterPro DOMAIN/s: Histone H4, conserved site (InterPro:IPR019809), Histone-fold (InterPro:IPR009072), Histone core (InterPro:IPR007125), Histone H4 (InterPro:IPR001951); BEST Arabidopsis thaliana…
AT3G54000	2	NA	0.00502356	1.63225	CONTAINS InterPro DOMAIN/s: Uncharacterised conserved protein UCP022260 (InterPro:IPR016802); Has 94 Blast hits to 94 proteins in 14 species: Archae - 0; Bacteria - 0; Metazoa - 0; Fungi - 0; Plants - 94; Viruses - 0; Other Eukaryotes - 0 (source: NCBI BLink).
AT3G55560	2	AGF2	1.25505e-08	1.87704	AT-hook protein of GA feedback 2 (AGF2); INVOLVED IN: biological_process unknown; LOCATED IN: chloroplast; EXPRESSED IN: 19 plant structures; EXPRESSED DURING: 6 growth stages; CONTAINS InterPro DOMAIN/s: Protein of unknown function DUF296 (InterPro:IPR005175), Predicted AT-hook DNA-binding (InterPro:IPR014476); BEST Arabidopsis thaliana protein match is: AT-hook motif nuclear-localized protein 2…
AT3G57920	2	SPL15	0.024701	1.89024	squamosa promoter binding protein-like 15 (SPL15); FUNCTIONS IN: DNA binding, sequence-specific DNA binding transcription factor activity; INVOLVED IN: vegetative to reproductive phase transition of meristem, regulation of cell size, regulation of cell proliferation, regulation of transcription; LOCATED IN: nucleus; EXPRESSED IN: 15 plant structures; EXPRESSED DURING: 7 growth stages; CONTAINS In…
AT3G58110	2	NA	0.0011969	1.06021	unknown protein; FUNCTIONS IN: molecular_function unknown; INVOLVED IN: biological_process unknown; LOCATED IN: cellular_component unknown; EXPRESSED IN: cultured cell; BEST Arabidopsis thaliana protein match is: unknown protein (TAIR:AT2G42370.1); Has 2534 Blast hits to 1905 proteins in 233 species: Archae - 11; Bacteria - 102; Metazoa - 890; Fungi - 241; Plants - 124; Viruses - 59; Other Eukary…
AT3G58620	2	TTL4	0.0262875	1.45404	tetratricopetide-repeat thioredoxin-like 4 (TTL4); FUNCTIONS IN: binding; INVOLVED IN: cell redox homeostasis; LOCATED IN: cellular_component unknown; EXPRESSED IN: 22 plant structures; EXPRESSED DURING: 13 growth stages; CONTAINS InterPro DOMAIN/s: Molecular chaperone, heat shock protein, Hsp40, DnaJ (InterPro:IPR015609), Tetratricopeptide TPR-1 (InterPro:IPR001440), Thioredoxin fold (InterPro:I…
AT3G59320	2	NA	0.00224637	1.10063	Eukaryotic protein of unknown function (DUF914); FUNCTIONS IN: molecular_function unknown; INVOLVED IN: biological_process unknown; LOCATED IN: endomembrane system, membrane; CONTAINS InterPro DOMAIN/s: Protein of unknown function DUF914, eukaryotic (InterPro:IPR009262); BEST Arabidopsis thaliana protein match is: Eukaryotic protein of unknown function (DUF914) (TAIR:AT3G59340.1); Has 1374 Blast …
AT3G60220	2	ATL4	4.76432e-05	3.38871	TOXICOS EN LEVADURA 4 (ATL4); FUNCTIONS IN: zinc ion binding; EXPRESSED IN: 18 plant structures; EXPRESSED DURING: 11 growth stages; CONTAINS InterPro DOMAIN/s: Zinc finger, RING-type (InterPro:IPR001841), Zinc finger, C3HC4 RING-type (InterPro:IPR018957); BEST Arabidopsis thaliana protein match is: RING/U-box superfamily protein (TAIR:AT1G72200.1); Has 8923 Blast hits to 8901 proteins in 292 spe…
AT3G60440	2	NA	0.0117803	2.38491	Phosphoglycerate mutase family protein; LOCATED IN: chloroplast; EXPRESSED IN: 19 plant structures; EXPRESSED DURING: 13 growth stages; CONTAINS InterPro DOMAIN/s: Histidine phosphatase superfamily, clade-1 (InterPro:IPR013078), PRIB5 (InterPro:IPR012398); BEST Arabidopsis thaliana protein match is: Phosphoglycerate mutase family protein (TAIR:AT3G60450.1); Has 266 Blast hits to 262 proteins in 1…
AT4G00820	2	iqd17	0.000479878	2.27709	IQ-domain 17 (iqd17); CONTAINS InterPro DOMAIN/s: IQ calmodulin-binding region (InterPro:IPR000048); BEST Arabidopsis thaliana protein match is: IQ-domain 18 (TAIR:AT1G01110.2); Has 1332 Blast hits to 1131 proteins in 120 species: Archae - 0; Bacteria - 14; Metazoa - 172; Fungi - 58; Plants - 857; Viruses - 43; Other Eukaryotes - 188 (source: NCBI BLink).
AT4G00990	2	NA	0.000872649	1.04218	Transcription factor jumonji (jmjC) domain-containing protein; FUNCTIONS IN: sequence-specific DNA binding transcription factor activity, zinc ion binding; EXPRESSED IN: 20 plant structures; EXPRESSED DURING: 8 growth stages; CONTAINS InterPro DOMAIN/s: Transcription factor jumonji/aspartyl beta-hydroxylase (InterPro:IPR003347), Zinc finger, RING-type (InterPro:IPR001841), Transcription factor ju…
AT4G01460	2	NA	5.31812e-10	3.529	basic helix-loop-helix (bHLH) DNA-binding superfamily protein; FUNCTIONS IN: DNA binding, sequence-specific DNA binding transcription factor activity; INVOLVED IN: regulation of transcription; LOCATED IN: nucleus; EXPRESSED IN: 16 plant structures; EXPRESSED DURING: 11 growth stages; CONTAINS InterPro DOMAIN/s: Helix-loop-helix DNA-binding domain (InterPro:IPR001092), Helix-loop-helix DNA-binding…
AT4G01570	2	NA	0.0395676	1.28135	Tetratricopeptide repeat (TPR)-like superfamily protein; CONTAINS InterPro DOMAIN/s: Pentatricopeptide repeat (InterPro:IPR002885); BEST Arabidopsis thaliana protein match is: Tetratricopeptide repeat (TPR)-like superfamily protein (TAIR:AT3G06920.1); Has 59349 Blast hits to 13105 proteins in 268 species: Archae - 8; Bacteria - 24; Metazoa - 241; Fungi - 448; Plants - 57026; Viruses - 0; Other Eu…
AT4G03110	2	AtBRN1	0.00268877	1.11937	RNA-binding protein-defense related 1 (RBP-DR1); FUNCTIONS IN: RNA binding, nucleotide binding, nucleic acid binding; INVOLVED IN: plant-type hypersensitive response, positive regulation of salicylic acid mediated signaling pathway; LOCATED IN: cytoplasm; EXPRESSED IN: 24 plant structures; EXPRESSED DURING: 15 growth stages; CONTAINS InterPro DOMAIN/s: RNA recognition motif, RNP-1 (InterPro:IPR00…
AT4G03205	2	hemf2	0.000439711	1.13455	hemf2; FUNCTIONS IN: coproporphyrinogen oxidase activity; INVOLVED IN: oxidation reduction, porphyrin biosynthetic process; LOCATED IN: chloroplast; EXPRESSED IN: 9 plant structures; EXPRESSED DURING: 6 growth stages; CONTAINS InterPro DOMAIN/s: Coproporphyrinogen III oxidase (InterPro:IPR001260); BEST Arabidopsis thaliana protein match is: Coproporphyrinogen III oxidase (TAIR:AT1G03475.1); Has 4…
AT4G03210	2	XTH9	0.00269881	1.27003	xyloglucan endotransglucosylase/hydrolase 9 (XTH9); FUNCTIONS IN: hydrolase activity, acting on glycosyl bonds, xyloglucan:xyloglucosyl transferase activity; INVOLVED IN: carbohydrate metabolic process, cellular glucan metabolic process; LOCATED IN: endomembrane system, apoplast, cell wall; EXPRESSED IN: 27 plant structures; EXPRESSED DURING: 13 growth stages; CONTAINS InterPro DOMAIN/s: Xylogluc…
AT4G04470	2	PMP22	0.00486832	1.14157	PMP22; CONTAINS InterPro DOMAIN/s: Mpv17/PMP22 (InterPro:IPR007248); BEST Arabidopsis thaliana protein match is: Peroxisomal membrane 22 kDa (Mpv17/PMP22) family protein (TAIR:AT4G14305.1); Has 1209 Blast hits to 1209 proteins in 184 species: Archae - 0; Bacteria - 0; Metazoa - 463; Fungi - 362; Plants - 267; Viruses - 0; Other Eukaryotes - 117 (source: NCBI BLink).
AT4G09510	2	A/N-InvI	0.00522467	1.87301	cytosolic invertase 2 (CINV2); FUNCTIONS IN: sucrose alpha-glucosidase activity, beta-fructofuranosidase activity; INVOLVED IN: sucrose catabolic process, using invertase or sucrose synthase, root development; LOCATED IN: cytosol; EXPRESSED IN: 20 plant structures; EXPRESSED DURING: 12 growth stages; CONTAINS InterPro DOMAIN/s: Plant neutral invertase (InterPro:IPR006937), Six-hairpin glycosidase…
AT4G15090	2	FAR1	0.00232322	1.19769	FAR-RED IMPAIRED RESPONSE 1 (FAR1); CONTAINS InterPro DOMAIN/s: MULE transposase, conserved domain (InterPro:IPR018289), Zinc finger, PMZ-type (InterPro:IPR006564), Transcription factor, FAR1-related (InterPro:IPR004330), Zinc finger, SWIM-type (InterPro:IPR007527); BEST Arabidopsis thaliana protein match is: far-red elongated hypocotyls 3 (TAIR:AT3G22170.2); Has 1639 Blast hits to 1460 proteins …
AT4G16141	2	NA	2.189e-05	1.41932	GATA type zinc finger transcription factor family protein; FUNCTIONS IN: sequence-specific DNA binding, zinc ion binding, sequence-specific DNA binding transcription factor activity; INVOLVED IN: regulation of transcription, DNA-dependent; CONTAINS InterPro DOMAIN/s: Zinc finger, NHR/GATA-type (InterPro:IPR013088), Zinc finger, GATA-type (InterPro:IPR000679); BEST Arabidopsis thaliana protein mat…
AT4G17430	2	NA	0.0231906	1.32352	O-fucosyltransferase family protein; CONTAINS InterPro DOMAIN/s: GDP-fucose protein O-fucosyltransferase (InterPro:IPR019378); Has 42 Blast hits to 40 proteins in 15 species: Archae - 0; Bacteria - 0; Metazoa - 0; Fungi - 3; Plants - 37; Viruses - 0; Other Eukaryotes - 2 (source: NCBI BLink).
AT4G18670	2	NA	1.64996e-05	2.10273	Leucine-rich repeat (LRR) family protein; FUNCTIONS IN: structural constituent of cell wall; LOCATED IN: endomembrane system; EXPRESSED IN: 22 plant structures; EXPRESSED DURING: 12 growth stages; CONTAINS InterPro DOMAIN/s: Leucine-rich repeat-containing N-terminal domain, type 2 (InterPro:IPR013210); BEST Arabidopsis thaliana protein match is: Leucine-rich repeat (LRR) family protein (TAIR:AT3G…
AT4G19865	2	NA	0.02935	1.77206	Galactose oxidase/kelch repeat superfamily protein; FUNCTIONS IN: molecular_function unknown; INVOLVED IN: biological_process unknown; LOCATED IN: chloroplast; EXPRESSED IN: 10 plant structures; EXPRESSED DURING: 6 growth stages; CONTAINS InterPro DOMAIN/s: F-box domain, cyclin-like (InterPro:IPR001810), Galactose oxidase/kelch, beta-propeller (InterPro:IPR011043), Kelch repeat type 1 (InterPro:I…
AT4G21560	2	VPS28	0.0408835	1.08292	vacuolar protein sorting-associated protein 28 homolog 1 (VPS28-1); CONTAINS InterPro DOMAIN/s: Vacuolar protein sorting-associated, VPS28, N-terminal (InterPro:IPR017898), Vacuolar protein sorting-associated, VPS28, C-terminal (InterPro:IPR017899), Vacuolar protein sorting-associated, VPS28 (InterPro:IPR007143); BEST Arabidopsis thaliana protein match is: Vacuolar protein sorting-associated prot…
AT4G21750	2	ATML1	0.00272594	1.33697	MERISTEM LAYER 1 (ATML1); FUNCTIONS IN: sequence-specific DNA binding, DNA binding, sequence-specific DNA binding transcription factor activity; INVOLVED IN: epidermal cell differentiation, regulation of transcription, DNA-dependent, cotyledon development; LOCATED IN: nucleus; EXPRESSED IN: 29 plant structures; EXPRESSED DURING: 14 growth stages; CONTAINS InterPro DOMAIN/s: Homeobox, conserved si…
AT4G22540	2	ORP2A	2.85875e-07	1.68525	OSBP(oxysterol binding protein)-related protein 2A (ORP2A); CONTAINS InterPro DOMAIN/s: Pleckstrin homology-type (InterPro:IPR011993), Oxysterol-binding protein (InterPro:IPR000648), Pleckstrin homology (InterPro:IPR001849); BEST Arabidopsis thaliana protein match is: OSBP(oxysterol binding protein)-related protein 2B (TAIR:AT4G12460.1); Has 30201 Blast hits to 17322 proteins in 780 species: Arch…
AT4G22760	2	NA	0.0395484	2.59595	Tetratricopeptide repeat (TPR)-like superfamily protein; INVOLVED IN: biological_process unknown; LOCATED IN: endomembrane system; EXPRESSED IN: flower; EXPRESSED DURING: petal differentiation and expansion stage; CONTAINS InterPro DOMAIN/s: Pentatricopeptide repeat (InterPro:IPR002885); BEST Arabidopsis thaliana protein match is: Pentatricopeptide repeat (PPR) superfamily protein (TAIR:AT2G45350…
AT4G23060	2	22 IQD	0.0410189	1.15357	IQ-domain 22 (IQD22); CONTAINS InterPro DOMAIN/s: IQ calmodulin-binding region (InterPro:IPR000048); BEST Arabidopsis thaliana protein match is: IQ-domain 26 (TAIR:AT3G16490.1); Has 890 Blast hits to 763 proteins in 40 species: Archae - 0; Bacteria - 0; Metazoa - 31; Fungi - 3; Plants - 728; Viruses - 0; Other Eukaryotes - 128 (source: NCBI BLink).
AT4G23440	2	NA	0.00981477	1.1208	Disease resistance protein (TIR-NBS class); FUNCTIONS IN: transmembrane receptor activity, nucleoside-triphosphatase activity, nucleotide binding, ATP binding; INVOLVED IN: signal transduction, apoptosis, innate immune response; LOCATED IN: plasma membrane; EXPRESSED IN: 22 plant structures; EXPRESSED DURING: 13 growth stages; CONTAINS InterPro DOMAIN/s: ATPase, AAA+ type, core (InterPro:IPR00359…
AT4G24415	2	NA	0.00836076	1.27575
AT4G24840	2	NA	0.0002576	1.0426	FUNCTIONS IN: molecular_function unknown; INVOLVED IN: protein transport, Golgi organization; LOCATED IN: vacuole; EXPRESSED IN: 23 plant structures; EXPRESSED DURING: 13 growth stages; CONTAINS InterPro DOMAIN/s: COG complex component, COG2 (InterPro:IPR009316); Has 30201 Blast hits to 17322 proteins in 780 species: Archae - 12; Bacteria - 1396; Metazoa - 17338; Fungi - 3422; Plants - 5037; Viru…
AT4G27040	2	VPS22	0.000760197	1.09883	VPS22; CONTAINS InterPro DOMAIN/s: ESCRT-2 complex, Snf8 (InterPro:IPR016689), EAP30 (InterPro:IPR007286); Has 376 Blast hits to 376 proteins in 192 species: Archae - 0; Bacteria - 0; Metazoa - 130; Fungi - 138; Plants - 60; Viruses - 0; Other Eukaryotes - 48 (source: NCBI BLink).
AT4G27050	2	NA	8.45259e-06	1.54024	F-box/RNI-like superfamily protein; CONTAINS InterPro DOMAIN/s: F-box domain, cyclin-like (InterPro:IPR001810), F-box domain, Skp2-like (InterPro:IPR022364), FBD-like (InterPro:IPR006566), Leucine-rich repeat 2 (InterPro:IPR013101); BEST Arabidopsis thaliana protein match is: F-box/RNI-like superfamily protein (TAIR:AT2G29930.3); Has 1807 Blast hits to 1807 proteins in 277 species: Archae - 0; Ba…
AT4G27730	2	ATOPT6	0.0282706	1.78797	oligopeptide transporter 1 (OPT6); FUNCTIONS IN: oligopeptide transporter activity; INVOLVED IN: oligopeptide transport; LOCATED IN: plasma membrane, membrane; EXPRESSED IN: 9 plant structures; EXPRESSED DURING: 4 anthesis, F mature embryo stage, petal differentiation and expansion stage, E expanded cotyledon stage, D bilateral stage; CONTAINS InterPro DOMAIN/s: Tetrapeptide transporter, OPT1/isp…
AT4G27745	2	NA	0.0337042	1.15946	Yippee family putative zinc-binding protein; CONTAINS InterPro DOMAIN/s: Yippee-like protein (InterPro:IPR004910); BEST Arabidopsis thaliana protein match is: Yippee family putative zinc-binding protein (TAIR:AT5G53940.1); Has 35333 Blast hits to 34131 proteins in 2444 species: Archae - 798; Bacteria - 22429; Metazoa - 974; Fungi - 991; Plants - 531; Viruses - 0; Other Eukaryotes - 9610 (source: …
AT4G28400	2	NA	0.0236428	1.13097	Protein phosphatase 2C family protein; FUNCTIONS IN: protein serine/threonine phosphatase activity, catalytic activity; LOCATED IN: cellular_component unknown; EXPRESSED IN: 22 plant structures; EXPRESSED DURING: 13 growth stages; CONTAINS InterPro DOMAIN/s: Protein phosphatase 2C-related (InterPro:IPR001932), Protein phosphatase 2C (InterPro:IPR015655), Protein phosphatase 2C, N-terminal (InterP…
AT4G29990	2	NA	0.0226131	1.69997	Leucine-rich repeat transmembrane protein kinase protein; FUNCTIONS IN: protein serine/threonine kinase activity, protein kinase activity, ATP binding; INVOLVED IN: protein amino acid phosphorylation; LOCATED IN: endomembrane system; EXPRESSED IN: embryo, leaf whorl, root; EXPRESSED DURING: D bilateral stage; CONTAINS InterPro DOMAIN/s: Protein kinase, ATP binding site (InterPro:IPR017441), Prote…
AT4G30400	2	NA	0.041419	2.78511	RING/U-box superfamily protein; FUNCTIONS IN: zinc ion binding; INVOLVED IN: response to karrikin; EXPRESSED IN: 20 plant structures; EXPRESSED DURING: 9 growth stages; CONTAINS InterPro DOMAIN/s: Zinc finger, RING-type (InterPro:IPR001841), Zinc finger, C3HC4 RING-type (InterPro:IPR018957); BEST Arabidopsis thaliana protein match is: RING/U-box superfamily protein (TAIR:AT2G18650.1); Has 30201 B…
AT4G30610	2	BRS1	0.0123977	1.53009	BRI1 SUPPRESSOR 1 (BRS1); CONTAINS InterPro DOMAIN/s: Peptidase S10, serine carboxypeptidase (InterPro:IPR001563), Peptidase S10, serine carboxypeptidase, active site (InterPro:IPR018202); BEST Arabidopsis thaliana protein match is: serine carboxypeptidase-like 22 (TAIR:AT2G24000.1); Has 3492 Blast hits to 3440 proteins in 297 species: Archae - 0; Bacteria - 59; Metazoa - 632; Fungi - 854; Plants…
AT4G31820	2	ENP	0.0269224	1.14438	ENHANCER OF PINOID (ENP); FUNCTIONS IN: signal transducer activity; INVOLVED IN: in 8 processes; LOCATED IN: late endosome, plasma membrane; EXPRESSED IN: 31 plant structures; EXPRESSED DURING: 14 growth stages; CONTAINS InterPro DOMAIN/s: NPH3 (InterPro:IPR004249), BTB/POZ (InterPro:IPR013069), BTB/POZ fold (InterPro:IPR011333), BTB/POZ-like (InterPro:IPR000210); BEST Arabidopsis thaliana protei…
AT4G32980	2	ATH1	5.70512e-06	1.84329	homeobox gene 1 (ATH1); CONTAINS InterPro DOMAIN/s: Homeobox (InterPro:IPR001356), Homeodomain-like (InterPro:IPR009057), POX (InterPro:IPR006563), Homeodomain-related (InterPro:IPR012287); BEST Arabidopsis thaliana protein match is: BEL1-like homeodomain 7 (TAIR:AT2G16400.1); Has 5042 Blast hits to 5042 proteins in 335 species: Archae - 0; Bacteria - 0; Metazoa - 2114; Fungi - 285; Plants - 2468…
AT4G33000	2	ATCBL10	3.13972e-08	1.32532	calcineurin B-like protein 10 (CBL10); CONTAINS InterPro DOMAIN/s: EF-Hand 1, calcium-binding site (InterPro:IPR018247), Recoverin (InterPro:IPR001125), EF-HAND 2 (InterPro:IPR018249), Calcineurin B protein (InterPro:IPR015757), Calcium-binding EF-hand (InterPro:IPR002048), EF-hand-like domain (InterPro:IPR011992); BEST Arabidopsis thaliana protein match is: calcineurin B-like 3 (TAIR:AT4G26570.1…
AT4G33100	2	NA	0.00439014	1.65049	CONTAINS InterPro DOMAIN/s: Mitochondrial distribution/morphology family 35/apoptosis (InterPro:IPR007918); Has 214 Blast hits to 214 proteins in 102 species: Archae - 0; Bacteria - 0; Metazoa - 110; Fungi - 69; Plants - 29; Viruses - 0; Other Eukaryotes - 6 (source: NCBI BLink).
AT4G34610	2	BLH6	0.00637125	2.22474	BEL1-like homeodomain 6 (BLH6); FUNCTIONS IN: DNA binding, sequence-specific DNA binding transcription factor activity; INVOLVED IN: regulation of transcription, DNA-dependent, regulation of transcription; EXPRESSED IN: 21 plant structures; EXPRESSED DURING: 13 growth stages; CONTAINS InterPro DOMAIN/s: Homeobox (InterPro:IPR001356), Homeodomain-like (InterPro:IPR009057), POX (InterPro:IPR006563)…
AT4G35840	2	NA	0.030326	1.14044	RING/U-box superfamily protein; FUNCTIONS IN: zinc ion binding; CONTAINS InterPro DOMAIN/s: Zinc finger, RING-type (InterPro:IPR001841); BEST Arabidopsis thaliana protein match is: NEP-interacting protein 2 (TAIR:AT2G17730.1); Has 8964 Blast hits to 8940 proteins in 268 species: Archae - 0; Bacteria - 2; Metazoa - 2132; Fungi - 649; Plants - 5031; Viruses - 28; Other Eukaryotes - 1122 (source: NC…
AT4G36270	2	NA	5.29969e-05	1.24517	ATP binding; BEST Arabidopsis thaliana protein match is: Histidine kinase-, DNA gyrase B-, and HSP90-like ATPase family protein (TAIR:AT4G36280.1); Has 466 Blast hits to 411 proteins in 50 species: Archae - 0; Bacteria - 0; Metazoa - 257; Fungi - 0; Plants - 192; Viruses - 0; Other Eukaryotes - 17 (source: NCBI BLink).
AT4G38330	2	NA	0.0486218	1.30989	Integral membrane protein hemolysin-III homolog; FUNCTIONS IN: molecular_function unknown; INVOLVED IN: biological_process unknown; LOCATED IN: integral to membrane; EXPRESSED IN: male gametophyte, pollen tube; EXPRESSED DURING: L mature pollen stage, M germinated pollen stage; CONTAINS InterPro DOMAIN/s: Hly-III related (InterPro:IPR004254); BEST Arabidopsis thaliana protein match is: Haemolysin…
AT4G38950	2	NA	0.0238449	1.23718	ATP binding microtubule motor family protein; FUNCTIONS IN: microtubule motor activity, ATP binding; INVOLVED IN: microtubule-based process, microtubule-based movement; EXPRESSED IN: 20 plant structures; EXPRESSED DURING: 11 growth stages; CONTAINS InterPro DOMAIN/s: Protein of unknown function DUF3490 (InterPro:IPR021881), Kinesin, motor region, conserved site (InterPro:IPR019821), Kinesin, moto…
AT4G39100	2	SHL1	0.0413079	1.24783	short life (SHL1); CONTAINS InterPro DOMAIN/s: Zinc finger, PHD-type, conserved site (InterPro:IPR019786), Zinc finger, PHD-type (InterPro:IPR001965), Bromo adjacent homology (BAH) domain (InterPro:IPR001025), Zinc finger, FYVE/PHD-type (InterPro:IPR011011), Zinc finger, PHD-finger (InterPro:IPR019787); BEST Arabidopsis thaliana protein match is: PHD finger family protein / bromo-adjacent homolog…
AT5G04420	2	NA	0.000167355	1.0679	Galactose oxidase/kelch repeat superfamily protein; INVOLVED IN: biological_process unknown; LOCATED IN: cytosol, nucleus; EXPRESSED IN: 23 plant structures; EXPRESSED DURING: 13 growth stages; CONTAINS InterPro DOMAIN/s: Galactose oxidase/kelch, beta-propeller (InterPro:IPR011043), Kelch repeat type 1 (InterPro:IPR006652), Kelch repeat type 2 (InterPro:IPR011498), Kelch-type beta propeller (Inte…
AT5G06300	2	LOG7	0.0163116	2.1222	Putative lysine decarboxylase family protein; CONTAINS InterPro DOMAIN/s: Conserved hypothetical protein CHP00730 (InterPro:IPR005269); BEST Arabidopsis thaliana protein match is: lysine decarboxylase family protein (TAIR:AT2G37210.1); Has 5281 Blast hits to 5279 proteins in 1570 species: Archae - 23; Bacteria - 3686; Metazoa - 10; Fungi - 132; Plants - 400; Viruses - 0; Other Eukaryotes - 1030 (…
AT5G07770	2	AtFH16	0.0207027	1.71833	Actin-binding FH2 protein; FUNCTIONS IN: actin binding; INVOLVED IN: cellular component organization, actin cytoskeleton organization; LOCATED IN: chloroplast; EXPRESSED IN: 20 plant structures; EXPRESSED DURING: 8 growth stages; CONTAINS InterPro DOMAIN/s: Actin-binding FH2/DRF autoregulatory (InterPro:IPR003104), Actin-binding FH2 (InterPro:IPR015425); BEST Arabidopsis thaliana protein match is…
AT5G08150	2	SOB5	0.00178772	2.98202	SUPPRESSOR OF PHYTOCHROME B 5 (SOB5); Has 1140 Blast hits to 933 proteins in 148 species: Archae - 2; Bacteria - 41; Metazoa - 320; Fungi - 156; Plants - 125; Viruses - 8; Other Eukaryotes - 488 (source: NCBI BLink).
AT5G08185	2	MIR162A	0.0013434	1.65288	microRNA162A (MIR162A); FUNCTIONS IN: molecular_function unknown; INVOLVED IN: RNA interference; LOCATED IN: endomembrane system; EXPRESSED IN: stem, root, inflorescence, cultured cell, leaf; Has 35333 Blast hits to 34131 proteins in 2444 species: Archae - 798; Bacteria - 22429; Metazoa - 974; Fungi - 991; Plants - 531; Viruses - 0; Other Eukaryotes - 9610 (source: NCBI BLink).
AT5G09230	2	AtSRT2	0.0493836	1.02475	sirtuin 2 (SRT2); FUNCTIONS IN: NAD binding, DNA binding, zinc ion binding, hydrolase activity, acting on carbon-nitrogen (but not peptide) bonds, in linear amides; INVOLVED IN: chromatin silencing, defense response to bacterium, negative regulation of defense response, regulation of transcription, DNA-dependent; LOCATED IN: chromatin silencing complex, nucleus; EXPRESSED IN: 23 plant structures;…
AT5G09350	2	PI-4KBETA2	0.0446078	1.42734	phosphatidylinositol 4-OH kinase beta2 (PI-4KBETA2); FUNCTIONS IN: inositol or phosphatidylinositol kinase activity, binding, phosphotransferase activity, alcohol group as acceptor; INVOLVED IN: phosphoinositide biosynthetic process, root hair cell tip growth, pollen tube growth; CONTAINS InterPro DOMAIN/s: Phosphatidylinositol 3-/4-kinase, catalytic (InterPro:IPR000403), Phosphatidylinositol Kin…
AT5G10100	2	TPPI	0.0126918	1.0372	Haloacid dehalogenase-like hydrolase (HAD) superfamily protein; FUNCTIONS IN: catalytic activity, trehalose-phosphatase activity; INVOLVED IN: trehalose biosynthetic process, metabolic process; LOCATED IN: chloroplast; EXPRESSED IN: embryo, root; EXPRESSED DURING: C globular stage; CONTAINS InterPro DOMAIN/s: HAD-superfamily hydrolase, subfamily IIB (InterPro:IPR006379), Trehalose-phosphatase (In…
AT5G10390	2	H3.1	0.022103	2.39912	Histone superfamily protein; FUNCTIONS IN: DNA binding; INVOLVED IN: nucleosome assembly; LOCATED IN: chloroplast, nucleosome; EXPRESSED IN: 23 plant structures; EXPRESSED DURING: 13 growth stages; CONTAINS InterPro DOMAIN/s: Histone H3 (InterPro:IPR000164), Histone-fold (InterPro:IPR009072), Histone core (InterPro:IPR007125); BEST Arabidopsis thaliana protein match is: Histone superfamily protei…
AT5G13760	2	NA	0.000246714	1.84241	Plasma-membrane choline transporter family protein; CONTAINS InterPro DOMAIN/s: Protein of unknown function DUF580 (InterPro:IPR007603); BEST Arabidopsis thaliana protein match is: Plasma-membrane choline transporter family protein (TAIR:AT3G04440.1); Has 30201 Blast hits to 17322 proteins in 780 species: Archae - 12; Bacteria - 1396; Metazoa - 17338; Fungi - 3422; Plants - 5037; Viruses - 0; Oth…
AT5G15460	2	MUB2	0.00499038	1.0009	membrane-anchored ubiquitin-fold protein 2 (MUB2); CONTAINS InterPro DOMAIN/s: Membrane-anchored ubiquitin-fold protein, HCG-1 (InterPro:IPR017000); BEST Arabidopsis thaliana protein match is: membrane-anchored ubiquitin-fold protein 1 precursor (TAIR:AT3G01050.1); Has 30201 Blast hits to 17322 proteins in 780 species: Archae - 12; Bacteria - 1396; Metazoa - 17338; Fungi - 3422; Plants - 5037; Vi…
AT5G15820	2	NA	0.00724707	1.94574	RING/U-box superfamily protein; FUNCTIONS IN: zinc ion binding; CONTAINS InterPro DOMAIN/s: Zinc finger, RING-type (InterPro:IPR001841), Zinc finger, C3HC4 RING-type (InterPro:IPR018957); BEST Arabidopsis thaliana protein match is: RING/U-box superfamily protein (TAIR:AT3G02340.1); Has 8420 Blast hits to 8405 proteins in 260 species: Archae - 0; Bacteria - 6; Metazoa - 2461; Fungi - 626; Plants -…
AT5G16120	2	NA	0.00482482	1.23765	alpha/beta-Hydrolases superfamily protein; CONTAINS InterPro DOMAIN/s: Serine hydrolase (InterPro:IPR005645); BEST Arabidopsis thaliana protein match is: alpha/beta-Hydrolases superfamily protein (TAIR:AT1G77420.1); Has 30201 Blast hits to 17322 proteins in 780 species: Archae - 12; Bacteria - 1396; Metazoa - 17338; Fungi - 3422; Plants - 5037; Viruses - 0; Other Eukaryotes - 2996 (source: NCBI B…
AT5G17690	2	AtLHP1	0.00482482	1.22214	TERMINAL FLOWER 2 (TFL2); CONTAINS InterPro DOMAIN/s: Chromo domain subgroup (InterPro:IPR017984), Chromo domain-like (InterPro:IPR016197), Chromo shadow, subgroup (InterPro:IPR018125), Chromo domain (InterPro:IPR000953); Has 1807 Blast hits to 1807 proteins in 277 species: Archae - 0; Bacteria - 0; Metazoa - 736; Fungi - 347; Plants - 385; Viruses - 0; Other Eukaryotes - 339 (source: NCBI BLink).
AT5G18460	2	NA	0.0027761	1.43518	Protein of Unknown Function (DUF239); INVOLVED IN: biological_process unknown; LOCATED IN: endomembrane system; EXPRESSED IN: 22 plant structures; EXPRESSED DURING: 12 growth stages; CONTAINS InterPro DOMAIN/s: Protein of unknown function DUF239, plant (InterPro:IPR004314); BEST Arabidopsis thaliana protein match is: Protein of Unknown Function (DUF239) (TAIR:AT1G23340.2); Has 1807 Blast hits to …
AT5G20420	2	CHR42	0.01865	4.1163	chromatin remodeling 42 (CHR42); FUNCTIONS IN: helicase activity, DNA binding, ATP binding, nucleic acid binding; EXPRESSED IN: shoot apex, embryo, flower, seed; EXPRESSED DURING: F mature embryo stage, petal differentiation and expansion stage, E expanded cotyledon stage, D bilateral stage; CONTAINS InterPro DOMAIN/s: DEAD-like helicase, N-terminal (InterPro:IPR014001), DNA/RNA helicase, C-termi…
AT5G22500	2	FAR1	9.39186e-09	2.95827	fatty acid reductase 1 (FAR1); FUNCTIONS IN: oxidoreductase activity, acting on the CH-CH group of donors, fatty-acyl-CoA reductase (alcohol-forming) activity, long-chain-fatty-acyl-CoA reductase activity; INVOLVED IN: response to salt stress, microsporogenesis, response to wounding, suberin biosynthetic process; LOCATED IN: chloroplast; EXPRESSED IN: 22 plant structures; EXPRESSED DURING: 13 gro…
AT5G22940	2	F8H	1.04534e-05	2.7194	FRA8 homolog (F8H); CONTAINS InterPro DOMAIN/s: Exostosin-like (InterPro:IPR004263); BEST Arabidopsis thaliana protein match is: Exostosin family protein (TAIR:AT2G28110.1); Has 1434 Blast hits to 1412 proteins in 109 species: Archae - 0; Bacteria - 10; Metazoa - 314; Fungi - 4; Plants - 998; Viruses - 0; Other Eukaryotes - 108 (source: NCBI BLink).
AT5G22950	2	VPS24.1	0.0332138	1.03075	VPS24.1; CONTAINS InterPro DOMAIN/s: Snf7 (InterPro:IPR005024); BEST Arabidopsis thaliana protein match is: SNF7 family protein (TAIR:AT3G45000.1); Has 1807 Blast hits to 1807 proteins in 277 species: Archae - 0; Bacteria - 0; Metazoa - 736; Fungi - 347; Plants - 385; Viruses - 0; Other Eukaryotes - 339 (source: NCBI BLink).
AT5G23420	2	HMGB6	0.0386772	1.2052	high-mobility group box 6 (HMGB6); CONTAINS InterPro DOMAIN/s: High mobility group, superfamily (InterPro:IPR009071), High mobility group, HMG1/HMG2 (InterPro:IPR000910); BEST Arabidopsis thaliana protein match is: HMG-box (high mobility group) DNA-binding family protein (TAIR:AT5G23405.1); Has 30201 Blast hits to 17322 proteins in 780 species: Archae - 12; Bacteria - 1396; Metazoa - 17338; Fungi…
AT5G24205	2	NA	0.0145808	2.25432
AT5G25190	2	ESE3	0.00570595	3.44862	Integrase-type DNA-binding superfamily protein; CONTAINS InterPro DOMAIN/s: DNA-binding, integrase-type (InterPro:IPR016177), Pathogenesis-related transcriptional factor/ERF, DNA-binding (InterPro:IPR001471); BEST Arabidopsis thaliana protein match is: Integrase-type DNA-binding superfamily protein (TAIR:AT1G15360.1); Has 1807 Blast hits to 1807 proteins in 277 species: Archae - 0; Bacteria - 0; …
AT5G25260	2	NA	0.0339688	2.91092	SPFH/Band 7/PHB domain-containing membrane-associated protein family; FUNCTIONS IN: molecular_function unknown; INVOLVED IN: biological_process unknown; LOCATED IN: plasma membrane; EXPRESSED IN: cultured cell; CONTAINS InterPro DOMAIN/s: Band 7 protein (InterPro:IPR001107); BEST Arabidopsis thaliana protein match is: SPFH/Band 7/PHB domain-containing membrane-associated protein family (TAIR:AT5G…
AT5G25570	2	NA	0.0023445	2.13126	unknown protein; Has 30201 Blast hits to 17322 proteins in 780 species: Archae - 12; Bacteria - 1396; Metazoa - 17338; Fungi - 3422; Plants - 5037; Viruses - 0; Other Eukaryotes - 2996 (source: NCBI BLink).
AT5G26622	2	NA	0.000809013	1.48641	Beta-galactosidase related protein; FUNCTIONS IN: hydrolase activity, hydrolyzing O-glycosyl compounds; INVOLVED IN: carbohydrate metabolic process; CONTAINS InterPro DOMAIN/s: Glycoside hydrolase, family 35 (InterPro:IPR001944); BEST Arabidopsis thaliana protein match is: Glycosyl hydrolase family 35 protein (TAIR:AT3G44070.1); Has 72 Blast hits to 70 proteins in 2 species: Archae - 0; Bacteria …
AT5G26980	2	ATSYP41	0.000204989	1.21277	syntaxin of plants 41 (SYP41); CONTAINS InterPro DOMAIN/s: Target SNARE coiled-coil domain (InterPro:IPR000727), t-SNARE (InterPro:IPR010989), Syntaxin/epimorphin, conserved site (InterPro:IPR006012), Syntaxin, N-terminal (InterPro:IPR006011); BEST Arabidopsis thaliana protein match is: syntaxin of plants 43 (TAIR:AT3G05710.2); Has 1807 Blast hits to 1807 proteins in 277 species: Archae - 0; Bact…
AT5G42190	2	ASK2	0.0189614	1.05386	E3 ubiquitin ligase SCF complex subunit SKP1/ASK1 family protein; CONTAINS InterPro DOMAIN/s: E3 ubiquitin ligase, SCF complex, Skp subunit (InterPro:IPR016897), SKP1 component, dimerisation (InterPro:IPR016072), SKP1 component (InterPro:IPR001232), BTB/POZ fold (InterPro:IPR011333), SKP1 component, POZ (InterPro:IPR016073); BEST Arabidopsis thaliana protein match is: S phase kinase-associated pr…
AT5G43060	2	RD21B	2.88972e-08	1.94161	Granulin repeat cysteine protease family protein; FUNCTIONS IN: cysteine-type peptidase activity, cysteine-type endopeptidase activity; INVOLVED IN: response to salt stress; LOCATED IN: vacuole; EXPRESSED IN: 24 plant structures; EXPRESSED DURING: 15 growth stages; CONTAINS InterPro DOMAIN/s: Peptidase C1A, papain (InterPro:IPR013128), Proteinase inhibitor I29, cathepsin propeptide (InterPro:IPR0…
AT5G43310	2	NA	0.00279899	1.02608	COP1-interacting protein-related; LOCATED IN: plasma membrane, membrane; EXPRESSED IN: 22 plant structures; EXPRESSED DURING: 13 growth stages; BEST Arabidopsis thaliana protein match is: COP1-interacting protein 7 (TAIR:AT4G27430.2); Has 30201 Blast hits to 17322 proteins in 780 species: Archae - 12; Bacteria - 1396; Metazoa - 17338; Fungi - 3422; Plants - 5037; Viruses - 0; Other Eukaryotes - 2…
AT5G45020	2	NA	0.0150342	1.60754	Glutathione S-transferase family protein; CONTAINS InterPro DOMAIN/s: Glutathione S-transferase, predicted (InterPro:IPR016639), Glutathione S-transferase, C-terminal (InterPro:IPR004046), Glutathione S-transferase, C-terminal-like (InterPro:IPR010987), Glutathione S-transferase/chloride channel, C-terminal (InterPro:IPR017933), Thioredoxin-like fold (InterPro:IPR012336); BEST Arabidopsis thalian…
AT5G45670	2	NA	0.0163116	1.12404	GDSL-like Lipase/Acylhydrolase superfamily protein; FUNCTIONS IN: hydrolase activity, acting on ester bonds, carboxylesterase activity; INVOLVED IN: lipid metabolic process; LOCATED IN: endomembrane system; EXPRESSED IN: 19 plant structures; EXPRESSED DURING: 13 growth stages; CONTAINS InterPro DOMAIN/s: Lipase, GDSL (InterPro:IPR001087); BEST Arabidopsis thaliana protein match is: GDSL-like Lipa…
AT5G46880	2	HB-7	0.0207235	1.84551	homeobox-7 (HB-7); FUNCTIONS IN: DNA binding, sequence-specific DNA binding transcription factor activity; INVOLVED IN: regulation of transcription, DNA-dependent, regulation of transcription; LOCATED IN: nucleus; EXPRESSED IN: 22 plant structures; EXPRESSED DURING: 6 growth stages; CONTAINS InterPro DOMAIN/s: Homeobox (InterPro:IPR001356), Homeobox, conserved site (InterPro:IPR017970), Homeodoma…
AT5G47760	2	ATPGLP2	0.00169598	1.39369	2-phosphoglycolate phosphatase 2 (PGLP2); FUNCTIONS IN: protein serine/threonine kinase activity, phosphoglycolate phosphatase activity; INVOLVED IN: metabolic process; LOCATED IN: chloroplast; EXPRESSED IN: 26 plant structures; EXPRESSED DURING: 13 growth stages; CONTAINS InterPro DOMAIN/s: HAD-superfamily hydrolase, subfamily IIA (InterPro:IPR006357), 2-phosphoglycolate phosphatase, eukaryotic …
AT5G48040	2	NA	0.00191049	2.2008	Ubiquitin carboxyl-terminal hydrolase family protein; CONTAINS InterPro DOMAIN/s: RNA recognition domain, plant (InterPro:IPR021099); BEST Arabidopsis thaliana protein match is: Ubiquitin carboxyl-terminal hydrolase family protein (TAIR:AT3G58520.1); Has 1807 Blast hits to 1807 proteins in 277 species: Archae - 0; Bacteria - 0; Metazoa - 736; Fungi - 347; Plants - 385; Viruses - 0; Other Eukaryot…
AT5G48660	2	NA	0.0254885	2.03158	B-cell receptor-associated protein 31-like ; FUNCTIONS IN: molecular_function unknown; INVOLVED IN: intracellular protein transport; LOCATED IN: endomembrane system, integral to membrane, endoplasmic reticulum; CONTAINS InterPro DOMAIN/s: B-cell receptor-associated 31-like (InterPro:IPR008417); BEST Arabidopsis thaliana protein match is: B-cell receptor-associated protein 31-like (TAIR:AT3G07190.…
AT5G50130	2	NA	0.01865	2.57061	NAD(P)-binding Rossmann-fold superfamily protein; FUNCTIONS IN: oxidoreductase activity, binding, catalytic activity; INVOLVED IN: oxidation reduction, metabolic process; LOCATED IN: cellular_component unknown; EXPRESSED IN: 23 plant structures; EXPRESSED DURING: 13 growth stages; CONTAINS InterPro DOMAIN/s: NAD(P)-binding domain (InterPro:IPR016040), Glucose/ribitol dehydrogenase (InterPro:IPR00…
AT5G50740	2	NA	0.00032955	1.57288	Heavy metal transport/detoxification superfamily protein ; FUNCTIONS IN: metal ion binding; INVOLVED IN: metal ion transport; LOCATED IN: cellular_component unknown; EXPRESSED IN: 20 plant structures; EXPRESSED DURING: 13 growth stages; CONTAINS InterPro DOMAIN/s: Heavy metal transport/detoxification protein (InterPro:IPR006121); BEST Arabidopsis thaliana protein match is: farnesylated protein 3 …
AT5G50970	2	NA	0.00505053	1.84071	transducin family protein / WD-40 repeat family protein; CONTAINS InterPro DOMAIN/s: WD40 repeat-like-containing domain (InterPro:IPR011046), WD40 repeat 2 (InterPro:IPR019782), WD40-repeat-containing domain (InterPro:IPR017986), WD40 repeat (InterPro:IPR001680), WD40/YVTN repeat-like-containing domain (InterPro:IPR015943), WD40 repeat, subgroup (InterPro:IPR019781); BEST Arabidopsis thaliana pro…
AT5G50990	2	NA	0.00426498	3.5362	Tetratricopeptide repeat (TPR)-like superfamily protein; CONTAINS InterPro DOMAIN/s: Pentatricopeptide repeat (InterPro:IPR002885); BEST Arabidopsis thaliana protein match is: Pentatricopeptide repeat (PPR) superfamily protein (TAIR:AT3G62890.1); Has 34988 Blast hits to 13414 proteins in 253 species: Archae - 0; Bacteria - 0; Metazoa - 67; Fungi - 109; Plants - 34373; Viruses - 0; Other Eukaryote…
AT5G53420	2	NA	0.00066939	1.25847	CCT motif family protein; FUNCTIONS IN: molecular_function unknown; INVOLVED IN: biological_process unknown; LOCATED IN: cellular_component unknown; EXPRESSED IN: 23 plant structures; EXPRESSED DURING: 13 growth stages; CONTAINS InterPro DOMAIN/s: CCT domain (InterPro:IPR010402); BEST Arabidopsis thaliana protein match is: CCT motif family protein (TAIR:AT4G27900.2); Has 30201 Blast hits to 17322…
AT5G54590	2	CRLK1	0.0453295	1.77899	Protein kinase superfamily protein; FUNCTIONS IN: protein serine/threonine kinase activity, protein kinase activity, ATP binding; INVOLVED IN: protein amino acid phosphorylation; LOCATED IN: endomembrane system; EXPRESSED IN: 12 plant structures; EXPRESSED DURING: 7 growth stages; CONTAINS InterPro DOMAIN/s: Protein kinase, catalytic domain (InterPro:IPR000719), Serine/threonine-protein kinase do…
AT5G55820	2	WYR	1.36183e-05	2.16977	CONTAINS InterPro DOMAIN/s: Inner centromere protein, ARK-binding region (InterPro:IPR005635); Has 1807 Blast hits to 1807 proteins in 277 species: Archae - 0; Bacteria - 0; Metazoa - 736; Fungi - 347; Plants - 385; Viruses - 0; Other Eukaryotes - 339 (source: NCBI BLink).
AT5G57050	2	ABI2	0.0449477	1.49032	ABA INSENSITIVE 2 (ABI2); CONTAINS InterPro DOMAIN/s: Protein phosphatase 2C, manganese/magnesium aspartate binding site (InterPro:IPR000222), Protein phosphatase 2C-related (InterPro:IPR001932), Protein phosphatase 2C (InterPro:IPR015655), Protein phosphatase 2C, N-terminal (InterPro:IPR014045); BEST Arabidopsis thaliana protein match is: Protein phosphatase 2C family protein (TAIR:AT4G26080.1);…
AT5G57685	2	ATGDU3	0.00863192	1.46485	glutamine dumper 3 (GDU3); FUNCTIONS IN: molecular_function unknown; INVOLVED IN: secretion by cell, response to virus, regulation of amino acid export, virus-host interaction; LOCATED IN: integral to membrane; BEST Arabidopsis thaliana protein match is: glutamine dumper 2 (TAIR:AT4G25760.1); Has 162 Blast hits to 162 proteins in 13 species: Archae - 0; Bacteria - 0; Metazoa - 0; Fungi - 0; Plant…
AT5G57790	2	NA	2.85674e-08	1.96302	unknown protein; Has 13 Blast hits to 11 proteins in 5 species: Archae - 0; Bacteria - 0; Metazoa - 0; Fungi - 0; Plants - 13; Viruses - 0; Other Eukaryotes - 0 (source: NCBI BLink).
AT5G58790	2	NA	9.29523e-05	1.63152	unknown protein; Has 30201 Blast hits to 17322 proteins in 780 species: Archae - 12; Bacteria - 1396; Metazoa - 17338; Fungi - 3422; Plants - 5037; Viruses - 0; Other Eukaryotes - 2996 (source: NCBI BLink).
AT5G59000	2	NA	0.00176929	2.00417	RING/FYVE/PHD zinc finger superfamily protein; FUNCTIONS IN: zinc ion binding; INVOLVED IN: biological_process unknown; LOCATED IN: cellular_component unknown; EXPRESSED IN: 21 plant structures; EXPRESSED DURING: 13 growth stages; CONTAINS InterPro DOMAIN/s: Zinc finger, C3HC4 RING-type (InterPro:IPR018957), Zinc finger, RING-CH-type (InterPro:IPR011016); BEST Arabidopsis thaliana protein match i…
AT5G59690	2	NA	0.0378036	1.04599	Histone superfamily protein; FUNCTIONS IN: DNA binding; INVOLVED IN: nucleosome assembly; LOCATED IN: thylakoid; EXPRESSED IN: male gametophyte, pollen tube; EXPRESSED DURING: L mature pollen stage, M germinated pollen stage; CONTAINS InterPro DOMAIN/s: Histone H4, conserved site (InterPro:IPR019809), Histone-fold (InterPro:IPR009072), Histone core (InterPro:IPR007125), Histone H4 (InterPro:IPR00…
AT5G59970	2	NA	0.00454791	2.15482	Histone superfamily protein; FUNCTIONS IN: DNA binding; INVOLVED IN: nucleosome assembly; LOCATED IN: vacuole; CONTAINS InterPro DOMAIN/s: Histone H4, conserved site (InterPro:IPR019809), Histone-fold (InterPro:IPR009072), Histone core (InterPro:IPR007125), Histone H4 (InterPro:IPR001951); BEST Arabidopsis thaliana protein match is: Histone superfamily protein (TAIR:AT5G59690.1); Has 30201 Blast …
AT5G60230	2	ATSEN2	1.2433e-05	3.08509	splicing endonuclease 2 (SEN2); CONTAINS InterPro DOMAIN/s: tRNA-intron endonuclease (InterPro:IPR006676), tRNA intron endonuclease, catalytic domain-like (InterPro:IPR006677), tRNA intron endonuclease, N-terminal (InterPro:IPR006678), Endonuclease TnsA, N-terminal/resolvase Hjc/tRNA endonuclease, C-terminal (InterPro:IPR011856); BEST Arabidopsis thaliana protein match is: splicing endonuclease 1…
AT5G61190	2	NA	0.000343969	1.39628	putative endonuclease or glycosyl hydrolase with C2H2-type zinc finger domain; FUNCTIONS IN: zinc ion binding, nucleic acid binding; LOCATED IN: chloroplast; EXPRESSED IN: 23 plant structures; EXPRESSED DURING: 13 growth stages; CONTAINS InterPro DOMAIN/s: Zinc finger, C2H2-like (InterPro:IPR015880), Zinc finger, U1-type (InterPro:IPR003604), Zinc finger, C2H2-type (InterPro:IPR007087); BEST Arab…
AT5G64360	2	EIP9	0.000602643	1.11947	Chaperone DnaJ-domain superfamily protein; FUNCTIONS IN: heat shock protein binding; INVOLVED IN: protein folding; LOCATED IN: cellular_component unknown; EXPRESSED IN: 21 plant structures; EXPRESSED DURING: 13 growth stages; CONTAINS InterPro DOMAIN/s: Molecular chaperone, heat shock protein, Hsp40, DnaJ (InterPro:IPR015609), Heat shock protein DnaJ, N-terminal (InterPro:IPR001623); BEST Arabido…
AT5G65350	2	HTR11	0.0137869	1.47596	histone 3 11 (HTR11); FUNCTIONS IN: DNA binding; INVOLVED IN: nucleosome assembly; LOCATED IN: nucleosome; EXPRESSED IN: 8 plant structures; EXPRESSED DURING: 6 growth stages; CONTAINS InterPro DOMAIN/s: Histone H3 (InterPro:IPR000164), Histone-fold (InterPro:IPR009072), Histone core (InterPro:IPR007125); BEST Arabidopsis thaliana protein match is: Histone superfamily protein (TAIR:AT5G10400.1); …
AT5G65360	2	H3.1	0.0140917	1.11344	Histone superfamily protein; FUNCTIONS IN: DNA binding; INVOLVED IN: nucleosome assembly; LOCATED IN: chloroplast, nucleosome; EXPRESSED IN: 23 plant structures; EXPRESSED DURING: 14 growth stages; CONTAINS InterPro DOMAIN/s: Histone H3 (InterPro:IPR000164), Histone-fold (InterPro:IPR009072), Histone core (InterPro:IPR007125); BEST Arabidopsis thaliana protein match is: Histone superfamily protei…
AT5G67200	2	NA	0.0336673	2.21744	Leucine-rich repeat protein kinase family protein; FUNCTIONS IN: protein serine/threonine kinase activity, protein kinase activity, ATP binding; INVOLVED IN: transmembrane receptor protein tyrosine kinase signaling pathway, protein amino acid phosphorylation; LOCATED IN: plasma membrane; EXPRESSED IN: 22 plant structures; EXPRESSED DURING: 10 growth stages; CONTAINS InterPro DOMAIN/s: Protein kin…
AT1G03210	3	NA	0.00399346	1.1493	Phenazine biosynthesis PhzC/PhzF protein; FUNCTIONS IN: catalytic activity; INVOLVED IN: biosynthetic process; LOCATED IN: endomembrane system; EXPRESSED IN: 24 plant structures; EXPRESSED DURING: 15 growth stages; CONTAINS InterPro DOMAIN/s: Phenazine biosynthesis PhzC/PhzF protein (InterPro:IPR003719); BEST Arabidopsis thaliana protein match is: Phenazine biosynthesis PhzC/PhzF protein (TAIR:AT…
AT1G04220	3	KCS2	0	4.39791	3-ketoacyl-CoA synthase 2 (KCS2); FUNCTIONS IN: fatty acid elongase activity; INVOLVED IN: response to wounding, response to osmotic stress, suberin biosynthetic process; LOCATED IN: membrane; EXPRESSED IN: 17 plant structures; EXPRESSED DURING: 6 growth stages; CONTAINS InterPro DOMAIN/s: Thiolase-like (InterPro:IPR016039), Very-long-chain 3-ketoacyl-CoA synthase (InterPro:IPR012392), 3-Oxoacyl-…
AT1G04550	3	BDL	0.00990214	1.27965	indole-3-acetic acid inducible 12 (IAA12); FUNCTIONS IN: transcription repressor activity, sequence-specific DNA binding transcription factor activity; INVOLVED IN: xylem and phloem pattern formation, response to auxin stimulus, embryonic pattern specification, root development; LOCATED IN: nucleus; EXPRESSED IN: 22 plant structures; EXPRESSED DURING: 13 growth stages; CONTAINS InterPro DOMAIN/s:…
AT1G04985	3	NA	0.0031403	1.03351	unknown protein; Has 37 Blast hits to 37 proteins in 11 species: Archae - 0; Bacteria - 0; Metazoa - 0; Fungi - 0; Plants - 37; Viruses - 0; Other Eukaryotes - 0 (source: NCBI BLink).
AT1G06760	3	NA	0	2.30927	winged-helix DNA-binding transcription factor family protein; FUNCTIONS IN: DNA binding; INVOLVED IN: nucleosome assembly; LOCATED IN: nucleus, nucleosome; EXPRESSED IN: 23 plant structures; EXPRESSED DURING: 13 growth stages; CONTAINS InterPro DOMAIN/s: Winged helix-turn-helix transcription repressor DNA-binding (InterPro:IPR011991), Histone H5 (InterPro:IPR005819), Histone H1/H5 (InterPro:IPR00…
AT1G09600	3	NA	0.00482482	4.22706	Protein kinase superfamily protein; FUNCTIONS IN: protein serine/threonine kinase activity, protein kinase activity, kinase activity, ATP binding; INVOLVED IN: protein amino acid phosphorylation, N-terminal protein myristoylation; LOCATED IN: cellular_component unknown; EXPRESSED IN: 18 plant structures; EXPRESSED DURING: 11 growth stages; CONTAINS InterPro DOMAIN/s: Protein kinase, ATP binding s…
AT1G10540	3	ATNAT8	0.000322017	3.8535	nucleobase-ascorbate transporter 8 (NAT8); FUNCTIONS IN: transmembrane transporter activity; INVOLVED IN: transport, transmembrane transport; LOCATED IN: membrane; EXPRESSED IN: 12 plant structures; EXPRESSED DURING: 7 growth stages; CONTAINS InterPro DOMAIN/s: Xanthine/uracil/vitamin C permease (InterPro:IPR006043); BEST Arabidopsis thaliana protein match is: nucleobase-ascorbate transporter 7 (…
AT1G12210	3	RFL1	0.019515	1.4469	RPS5-like 1 (RFL1); FUNCTIONS IN: ATP binding; INVOLVED IN: N-terminal protein myristoylation, response to bacterium, defense response; LOCATED IN: cellular_component unknown; EXPRESSED IN: shoot apex, stem, embryo, sepal, stamen; EXPRESSED DURING: 4 anthesis, petal differentiation and expansion stage, D bilateral stage; CONTAINS InterPro DOMAIN/s: NB-ARC (InterPro:IPR002182), Disease resistance …
AT1G14180	3	NA	0.000953117	2.3383	RING/U-box superfamily protein; FUNCTIONS IN: zinc ion binding; INVOLVED IN: biological_process unknown; EXPRESSED IN: 10 plant structures; EXPRESSED DURING: 6 growth stages; CONTAINS InterPro DOMAIN/s: Zinc finger, RING-type (InterPro:IPR001841); BEST Arabidopsis thaliana protein match is: RING/U-box superfamily protein (TAIR:AT5G18260.1); Has 165 Blast hits to 164 proteins in 18 species: Archae…
AT1G23730	3	ATBCA3	0.000955513	4.01795	beta carbonic anhydrase 3 (BCA3); FUNCTIONS IN: carbonate dehydratase activity, zinc ion binding; INVOLVED IN: carbon utilization; LOCATED IN: cytosol, plasma membrane, membrane; EXPRESSED IN: 14 plant structures; EXPRESSED DURING: 6 growth stages; CONTAINS InterPro DOMAIN/s: Carbonic anhydrase, prokaryotic-like, conserved site (InterPro:IPR015892), Carbonic anhydrase (InterPro:IPR001765); BEST A…
AT1G28110	3	SCPL45	0	2.51177	serine carboxypeptidase-like 45 (SCPL45); FUNCTIONS IN: serine-type carboxypeptidase activity; INVOLVED IN: proteolysis; LOCATED IN: plant-type cell wall; EXPRESSED IN: 21 plant structures; EXPRESSED DURING: 13 growth stages; CONTAINS InterPro DOMAIN/s: Peptidase S10, serine carboxypeptidase (InterPro:IPR001563), Peptidase S10, serine carboxypeptidase, active site (InterPro:IPR018202); BEST Arabi…
AT1G32730	3	NA	0.0439386	1.63969	unknown protein; LOCATED IN: chloroplast; EXPRESSED IN: 12 plant structures; EXPRESSED DURING: 6 growth stages; CONTAINS InterPro DOMAIN/s: Protein of unknown function DUF702 (InterPro:IPR007818); Has 120 Blast hits to 118 proteins in 39 species: Archae - 0; Bacteria - 8; Metazoa - 63; Fungi - 4; Plants - 33; Viruses - 0; Other Eukaryotes - 12 (source: NCBI BLink).
AT1G45130	3	AtBGAL5	0.0103549	1.603	beta-galactosidase 5 (BGAL5); FUNCTIONS IN: cation binding, beta-galactosidase activity, hydrolase activity, hydrolyzing O-glycosyl compounds, catalytic activity; INVOLVED IN: lactose catabolic process, using glucoside 3-dehydrogenase, carbohydrate metabolic process, lactose catabolic process via UDP-galactose, lactose catabolic process; LOCATED IN: endomembrane system; EXPRESSED IN: 24 plant str…
AT1G52720	3	NA	0.0336245	1.75813	unknown protein; BEST Arabidopsis thaliana protein match is: unknown protein (TAIR:AT3G15630.1); Has 61 Blast hits to 61 proteins in 13 species: Archae - 0; Bacteria - 0; Metazoa - 0; Fungi - 0; Plants - 61; Viruses - 0; Other Eukaryotes - 0 (source: NCBI BLink).
AT1G53160	3	FTM6	2.66035e-05	2.34646	squamosa promoter binding protein-like 4 (SPL4); FUNCTIONS IN: DNA binding, sequence-specific DNA binding transcription factor activity; INVOLVED IN: regulation of vegetative phase change, regulation of transcription; LOCATED IN: nucleus; EXPRESSED IN: 22 plant structures; EXPRESSED DURING: 13 growth stages; CONTAINS InterPro DOMAIN/s: Squamosa promoter-binding protein (InterPro:IPR017238), Trans…
AT1G53900	3	NA	0.000520706	8.39035	Eukaryotic translation initiation factor 2B (eIF-2B) family protein; FUNCTIONS IN: GTP binding, translation initiation factor activity; INVOLVED IN: translational initiation, cellular metabolic process; LOCATED IN: eukaryotic translation initiation factor 2B complex; CONTAINS InterPro DOMAIN/s: Initiation factor 2B related (InterPro:IPR000649), Protein of unknown function DUF567 (InterPro:IPR0076…
AT1G66530	3	NA	0.000321187	1.2764	Arginyl-tRNA synthetase, class Ic; FUNCTIONS IN: aminoacyl-tRNA ligase activity, nucleotide binding, arginine-tRNA ligase activity, ATP binding; INVOLVED IN: arginyl-tRNA aminoacylation, translation, tRNA aminoacylation for protein translation; LOCATED IN: cytoplasm; EXPRESSED IN: 23 plant structures; EXPRESSED DURING: 13 growth stages; CONTAINS InterPro DOMAIN/s: Aminoacyl-tRNA synthetase, class…
AT1G68120	3	ATBPC3	5.34858e-05	4.68854	basic pentacysteine 3 (BPC3); CONTAINS InterPro DOMAIN/s: GAGA binding-like (InterPro:IPR010409); BEST Arabidopsis thaliana protein match is: basic pentacysteine1 (TAIR:AT2G01930.2); Has 216 Blast hits to 216 proteins in 22 species: Archae - 0; Bacteria - 0; Metazoa - 0; Fungi - 0; Plants - 216; Viruses - 0; Other Eukaryotes - 0 (source: NCBI BLink).
AT1G71330	3	ATNAP5	0.0347124	1.05293	non-intrinsic ABC protein 5 (NAP5); FUNCTIONS IN: ATPase activity, coupled to transmembrane movement of substances, transporter activity; INVOLVED IN: transport, transmembrane transport; LOCATED IN: integral to membrane; CONTAINS InterPro DOMAIN/s: ABC transporter-like (InterPro:IPR003439), ABC transporter, transmembrane domain, type 1 (InterPro:IPR011527), ABC transporter integral membrane type …
AT1G71690	3	NA	0.00836459	5.77189	Protein of unknown function (DUF579); CONTAINS InterPro DOMAIN/s: Protein of unknown function DUF579 (InterPro:IPR021148), Conserved hypothetical protein CHP01627 (InterPro:IPR006514); BEST Arabidopsis thaliana protein match is: Protein of unknown function (DUF579) (TAIR:AT4G09990.1); Has 254 Blast hits to 253 proteins in 21 species: Archae - 0; Bacteria - 7; Metazoa - 0; Fungi - 0; Plants - 240;…
AT1G72530	3	RIP7	0.00692409	1.57976	plastid developmental protein DAG, putative; BEST Arabidopsis thaliana protein match is: cobalt ion binding (TAIR:AT3G15000.1); Has 238 Blast hits to 218 proteins in 13 species: Archae - 0; Bacteria - 0; Metazoa - 0; Fungi - 0; Plants - 238; Viruses - 0; Other Eukaryotes - 0 (source: NCBI BLink).
AT1G73760	3	NA	0.000799478	1.61283	RING/U-box superfamily protein; FUNCTIONS IN: zinc ion binding; LOCATED IN: chloroplast; EXPRESSED IN: 22 plant structures; EXPRESSED DURING: 13 growth stages; CONTAINS InterPro DOMAIN/s: Zinc finger, RING-type (InterPro:IPR001841), Zinc finger, C3HC4 RING-type (InterPro:IPR018957); BEST Arabidopsis thaliana protein match is: RING/U-box superfamily protein (TAIR:AT1G17970.1); Has 8524 Blast hits …
AT1G73875	3	NA	0.0190903	1.27861	DNAse I-like superfamily protein; CONTAINS InterPro DOMAIN/s: Endonuclease/exonuclease/phosphatase (InterPro:IPR005135); BEST Arabidopsis thaliana protein match is: DNAse I-like superfamily protein (TAIR:AT3G18500.2); Has 35333 Blast hits to 34131 proteins in 2444 species: Archae - 798; Bacteria - 22429; Metazoa - 974; Fungi - 991; Plants - 531; Viruses - 0; Other Eukaryotes - 9610 (source: NCBI …
AT1G75240	3	AtHB33	0	2.63525	homeobox protein 33 (HB33); FUNCTIONS IN: DNA binding, sequence-specific DNA binding transcription factor activity; INVOLVED IN: regulation of transcription; LOCATED IN: cellular_component unknown; EXPRESSED IN: 16 plant structures; EXPRESSED DURING: 9 growth stages; CONTAINS InterPro DOMAIN/s: Homeobox domain, ZF-HD class (InterPro:IPR006455), ZF-HD homeobox protein, Cys/His-rich dimerisation do…
AT2G05755	3	NA	0.000301367	2.50514	Nodulin MtN21 /EamA-like transporter family protein; LOCATED IN: membrane; EXPRESSED IN: 22 plant structures; EXPRESSED DURING: 13 growth stages; CONTAINS InterPro DOMAIN/s: Protein of unknown function DUF6, transmembrane (InterPro:IPR000620); Has 4644 Blast hits to 4643 proteins in 977 species: Archae - 33; Bacteria - 1970; Metazoa - 235; Fungi - 138; Plants - 28; Viruses - 0; Other Eukaryotes -…
AT2G07768	3	NA	0.0373545	6.7165	Cytochrome C assembly protein; FUNCTIONS IN: heme transporter activity; INVOLVED IN: cytochrome complex assembly, respiratory chain complex IV assembly, heme transport, protein complex assembly; LOCATED IN: mitochondrion, membrane; CONTAINS InterPro DOMAIN/s: Cytochrome c-type biogenesis protein (InterPro:IPR003567), Cytochrome c assembly protein (InterPro:IPR002541), Cytochrome c-type biogenesis…
AT2G22890	3	NA	0.00096544	6.29967	Kua-ubiquitin conjugating enzyme hybrid localisation domain; LOCATED IN: chloroplast; EXPRESSED IN: 21 plant structures; EXPRESSED DURING: 13 growth stages; CONTAINS InterPro DOMAIN/s: Kua-ubiquitin conjugating enzyme hybrid, localisation (InterPro:IPR019547); BEST Arabidopsis thaliana protein match is: fatty acid desaturase A (TAIR:AT4G27030.1); Has 226 Blast hits to 226 proteins in 95 species: …
AT2G26710	3	BAS1	0.000102931	2.22417	PHYB ACTIVATION TAGGED SUPPRESSOR 1 (BAS1); FUNCTIONS IN: steroid hydroxylase activity, oxygen binding; INVOLVED IN: response to light stimulus, response to brassinosteroid stimulus, brassinosteroid homeostasis, brassinosteroid metabolic process; LOCATED IN: endomembrane system; EXPRESSED IN: 13 plant structures; EXPRESSED DURING: 6 growth stages; CONTAINS InterPro DOMAIN/s: Cytochrome P450 (Inte…
AT2G27590	3	NA	0.0135219	1.91362	S-adenosyl-L-methionine-dependent methyltransferases superfamily protein; Has 109 Blast hits to 109 proteins in 24 species: Archae - 0; Bacteria - 26; Metazoa - 0; Fungi - 2; Plants - 33; Viruses - 0; Other Eukaryotes - 48 (source: NCBI BLink).
AT2G29550	3	TUB7	0.000377413	1.58006	tubulin beta-7 chain (TUB7); FUNCTIONS IN: structural constituent of cytoskeleton; INVOLVED IN: response to cadmium ion, microtubule-based process, response to salt stress; LOCATED IN: tubulin complex, cell wall, plasma membrane, vacuole; EXPRESSED IN: 26 plant structures; EXPRESSED DURING: 16 growth stages; CONTAINS InterPro DOMAIN/s: Beta tubulin (InterPro:IPR002453), Tubulin (InterPro:IPR00021…
AT2G31090	3	NA	0.0058869	1.48234	unknown protein; FUNCTIONS IN: molecular_function unknown; INVOLVED IN: biological_process unknown; LOCATED IN: endomembrane system; EXPRESSED IN: 24 plant structures; EXPRESSED DURING: 13 growth stages; BEST Arabidopsis thaliana protein match is: unknown protein (TAIR:AT2G20562.1); Has 70 Blast hits to 70 proteins in 13 species: Archae - 0; Bacteria - 0; Metazoa - 0; Fungi - 0; Plants - 70; Viru…
AT2G31170	3	FIONA	1.59608e-06	1.7407	SYCO ARATH; FUNCTIONS IN: cysteine-tRNA ligase activity, nucleotide binding, aminoacyl-tRNA ligase activity, ATP binding; INVOLVED IN: cysteinyl-tRNA aminoacylation, translation, tRNA aminoacylation for protein translation; LOCATED IN: mitochondrion, chloroplast; EXPRESSED IN: 21 plant structures; EXPRESSED DURING: 13 growth stages; CONTAINS InterPro DOMAIN/s: Rossmann-like alpha/beta/alpha sandw…
AT2G33610	3	ATSWI3B	0.0017401	1.57438	switch subunit 3 (SWI3B); FUNCTIONS IN: DNA binding; INVOLVED IN: chromatin remodeling; LOCATED IN: SWI/SNF complex, nucleus; EXPRESSED IN: 19 plant structures; EXPRESSED DURING: 10 growth stages; CONTAINS InterPro DOMAIN/s: SANT, DNA-binding (InterPro:IPR001005), Homeodomain-like (InterPro:IPR009057), Myb, DNA-binding (InterPro:IPR014778), SWIRM (InterPro:IPR007526), SANT, eukarya (InterPro:IPR0…
AT2G34670	3	NA	0.000111896	2.97431	Protein of unknown function (DUF630 and DUF632); INVOLVED IN: N-terminal protein myristoylation; EXPRESSED IN: 10 plant structures; EXPRESSED DURING: 4 anthesis, F mature embryo stage, petal differentiation and expansion stage, E expanded cotyledon stage, D bilateral stage; CONTAINS InterPro DOMAIN/s: Protein of unknown function DUF630 (InterPro:IPR006868), Protein of unknown function DUF632 (Int…
AT2G36200	3	NA	3.62105e-05	1.49066	P-loop containing nucleoside triphosphate hydrolases superfamily protein; FUNCTIONS IN: microtubule motor activity, ATP binding; INVOLVED IN: microtubule-based movement; EXPRESSED IN: 12 plant structures; EXPRESSED DURING: 6 growth stages; CONTAINS InterPro DOMAIN/s: Kinesin, motor region, conserved site (InterPro:IPR019821), Kinesin, motor domain (InterPro:IPR001752); BEST Arabidopsis thaliana p…
AT2G36540	3	NA	0.00752078	4.41143	Haloacid dehalogenase-like hydrolase (HAD) superfamily protein; CONTAINS InterPro DOMAIN/s: NLI interacting factor (InterPro:IPR004274); BEST Arabidopsis thaliana protein match is: unknown protein (TAIR:AT2G36550.1); Has 198 Blast hits to 198 proteins in 57 species: Archae - 0; Bacteria - 12; Metazoa - 2; Fungi - 47; Plants - 115; Viruses - 4; Other Eukaryotes - 18 (source: NCBI BLink).
AT2G39130	3	NA	0.000320358	1.62192	Transmembrane amino acid transporter family protein; FUNCTIONS IN: amino acid transmembrane transporter activity; INVOLVED IN: biological_process unknown; LOCATED IN: plasma membrane; EXPRESSED IN: 24 plant structures; EXPRESSED DURING: 15 growth stages; CONTAINS InterPro DOMAIN/s: Amino acid transporter, transmembrane (InterPro:IPR013057); BEST Arabidopsis thaliana protein match is: Transmembran…
AT2G39220	3	PLA	0.000256166	2.44825	PATATIN-like protein 6 (PLP6); FUNCTIONS IN: nutrient reservoir activity; INVOLVED IN: metabolic process, lipid metabolic process; EXPRESSED IN: 22 plant structures; EXPRESSED DURING: 13 growth stages; CONTAINS InterPro DOMAIN/s: Acyl transferase/acyl hydrolase/lysophospholipase (InterPro:IPR016035), Patatin (InterPro:IPR002641); BEST Arabidopsis thaliana protein match is: patatin-like protein 6 …
AT2G40070	3	BPP1	6.19217e-07	1.38739	BEST Arabidopsis thaliana protein match is: proline-rich family protein (TAIR:AT3G09000.1); Has 35333 Blast hits to 34131 proteins in 2444 species: Archae - 798; Bacteria - 22429; Metazoa - 974; Fungi - 991; Plants - 531; Viruses - 0; Other Eukaryotes - 9610 (source: NCBI BLink).
AT2G40240	3	NA	0.023421	2.44845	Tetratricopeptide repeat (TPR)-like superfamily protein; CONTAINS InterPro DOMAIN/s: Pentatricopeptide repeat (InterPro:IPR002885); BEST Arabidopsis thaliana protein match is: Tetratricopeptide repeat (TPR)-like superfamily protein (TAIR:AT3G56030.1); Has 20269 Blast hits to 5655 proteins in 178 species: Archae - 0; Bacteria - 4; Metazoa - 127; Fungi - 39; Plants - 19817; Viruses - 0; Other Eukar…
AT2G42570	3	TBL39	0.0027761	2.94893	TRICHOME BIREFRINGENCE-LIKE 39 (TBL39); INVOLVED IN: biological_process unknown; LOCATED IN: vacuole; EXPRESSED IN: 21 plant structures; EXPRESSED DURING: 12 growth stages; CONTAINS InterPro DOMAIN/s: Protein of unknown function DUF231, plant (InterPro:IPR004253); BEST Arabidopsis thaliana protein match is: Plant protein of unknown function (DUF828) (TAIR:AT2G31110.2); Has 1331 Blast hits to 1312…
AT2G43500	3	NLP8	0.0232352	1.54875	Plant regulator RWP-RK family protein; CONTAINS InterPro DOMAIN/s: Octicosapeptide/Phox/Bem1p (InterPro:IPR000270), Plant regulator RWP-RK (InterPro:IPR003035); BEST Arabidopsis thaliana protein match is: Plant regulator RWP-RK family protein (TAIR:AT3G59580.2); Has 665 Blast hits to 521 proteins in 81 species: Archae - 0; Bacteria - 147; Metazoa - 3; Fungi - 2; Plants - 476; Viruses - 0; Other E…
AT3G04810	3	ATNEK2	0	2.53883	NIMA-related kinase 2 (NEK2); FUNCTIONS IN: protein serine/threonine kinase activity, protein kinase activity, kinase activity, ATP binding; INVOLVED IN: protein amino acid phosphorylation; LOCATED IN: cellular_component unknown; EXPRESSED IN: 24 plant structures; EXPRESSED DURING: 14 growth stages; CONTAINS InterPro DOMAIN/s: Protein kinase, ATP binding site (InterPro:IPR017441), Protein kinase,…
AT3G05685	3	NA	0.0221755	1.99622	Cystatin/monellin superfamily protein; CONTAINS InterPro DOMAIN/s: Cystatin-related, plant (InterPro:IPR006525); BEST Arabidopsis thaliana protein match is: Cystatin/monellin superfamily protein (TAIR:AT5G17090.1); Has 84 Blast hits to 74 proteins in 2 species: Archae - 0; Bacteria - 0; Metazoa - 0; Fungi - 0; Plants - 84; Viruses - 0; Other Eukaryotes - 0 (source: NCBI BLink).
AT3G06040	3	NA	0.0108081	1.11152	Ribosomal protein L12/ ATP-dependent Clp protease adaptor protein ClpS family protein; FUNCTIONS IN: structural constituent of ribosome; INVOLVED IN: translation; LOCATED IN: ribosome, intracellular, large ribosomal subunit; EXPRESSED IN: 21 plant structures; EXPRESSED DURING: 13 growth stages; CONTAINS InterPro DOMAIN/s: Ribosomal protein L12, chloroplast (InterPro:IPR015608), Ribosomal protein …
AT3G09080	3	NA	0.0159314	3.08042	Transducin/WD40 repeat-like superfamily protein; CONTAINS InterPro DOMAIN/s: WD40 repeat 2 (InterPro:IPR019782), WD40 repeat-like-containing domain (InterPro:IPR011046), WD40-repeat-containing domain (InterPro:IPR017986), WD40/YVTN repeat-like-containing domain (InterPro:IPR015943), WD40 repeat (InterPro:IPR001680), WD40 repeat, subgroup (InterPro:IPR019781); BEST Arabidopsis thaliana protein mat…
AT3G11400	3	ATEIF3G1	0.00543595	1.14082	eukaryotic translation initiation factor 3G1 (EIF3G1); FUNCTIONS IN: RNA binding, translation initiation factor activity; INVOLVED IN: translational initiation; LOCATED IN: eukaryotic translation initiation factor 3 complex, plasma membrane; EXPRESSED IN: 23 plant structures; EXPRESSED DURING: 13 growth stages; CONTAINS InterPro DOMAIN/s: RNA recognition motif, RNP-1 (InterPro:IPR000504), Transla…
AT3G11800	3	NA	0.029646	1.29253	unknown protein; FUNCTIONS IN: molecular_function unknown; INVOLVED IN: biological_process unknown; LOCATED IN: endomembrane system; EXPRESSED IN: 24 plant structures; EXPRESSED DURING: 15 growth stages; BEST Arabidopsis thaliana protein match is: unknown protein (TAIR:AT3G44150.1); Has 74 Blast hits to 73 proteins in 18 species: Archae - 0; Bacteria - 0; Metazoa - 0; Fungi - 0; Plants - 72; Viru…
AT3G14370	3	WAG2	0.00533127	3.73258	WAG2; CONTAINS InterPro DOMAIN/s: Protein kinase, catalytic domain (InterPro:IPR000719), Serine/threonine-protein kinase domain (InterPro:IPR002290), Serine/threonine-protein kinase-like domain (InterPro:IPR017442), Protein kinase-like domain (InterPro:IPR011009), Serine/threonine-protein kinase, active site (InterPro:IPR008271); BEST Arabidopsis thaliana protein match is: WAG 1 (TAIR:AT1G53700.1…
AT3G15170	3	ANAC054	0	8.33955	CUP-SHAPED COTYLEDON1 (CUC1); CONTAINS InterPro DOMAIN/s: No apical meristem (NAM) protein (InterPro:IPR003441); BEST Arabidopsis thaliana protein match is: NAC (No Apical Meristem) domain transcriptional regulator superfamily protein (TAIR:AT5G53950.1); Has 3039 Blast hits to 3031 proteins in 75 species: Archae - 0; Bacteria - 0; Metazoa - 0; Fungi - 0; Plants - 3039; Viruses - 0; Other Eukaryot…
AT3G16870	3	GATA17	0.0162255	1.1392	GATA transcription factor 17 (GATA17); FUNCTIONS IN: sequence-specific DNA binding transcription factor activity; INVOLVED IN: regulation of transcription, DNA-dependent; EXPRESSED IN: 24 plant structures; EXPRESSED DURING: 15 growth stages; CONTAINS InterPro DOMAIN/s: Zinc finger, NHR/GATA-type (InterPro:IPR013088), Zinc finger, GATA-type (InterPro:IPR000679); BEST Arabidopsis thaliana protein m…
AT3G22430	3	NA	0.0448512	1.01141	CONTAINS InterPro DOMAIN/s: Domain of unknown function XS (InterPro:IPR005380); BEST Arabidopsis thaliana protein match is: XS domain-containing protein / XS zinc finger domain-containing protein-related (TAIR:AT5G23570.1); Has 565 Blast hits to 510 proteins in 121 species: Archae - 2; Bacteria - 90; Metazoa - 191; Fungi - 32; Plants - 51; Viruses - 4; Other Eukaryotes - 195 (source: NCBI BLink).
AT3G28660	3	NA	0.00968123	1.67768	Tetratricopeptide repeat (TPR)-like superfamily protein; CONTAINS InterPro DOMAIN/s: Pentatricopeptide repeat (InterPro:IPR002885); BEST Arabidopsis thaliana protein match is: Tetratricopeptide repeat (TPR)-like superfamily protein (TAIR:AT3G28640.1); Has 30916 Blast hits to 12747 proteins in 210 species: Archae - 0; Bacteria - 2; Metazoa - 48; Fungi - 39; Plants - 30416; Viruses - 0; Other Eukar…
AT3G47600	3	ATMYB94	0.0178404	1.74661	myb domain protein 94 (MYB94); CONTAINS InterPro DOMAIN/s: SANT, DNA-binding (InterPro:IPR001005), Homeodomain-like (InterPro:IPR009057), Myb, DNA-binding (InterPro:IPR014778), HTH transcriptional regulator, Myb-type, DNA-binding (InterPro:IPR017930), Homeodomain-related (InterPro:IPR012287), Myb transcription factor (InterPro:IPR015495); BEST Arabidopsis thaliana protein match is: myb domain pro…
AT3G48160	3	DEL1	0.0252532	1.89234	DP-E2F-like 1 (DEL1); CONTAINS InterPro DOMAIN/s: Winged helix-turn-helix transcription repressor DNA-binding (InterPro:IPR011991), Transcription factor E2F/dimerisation partner (TDP) (InterPro:IPR003316), E2F Family (InterPro:IPR015633); BEST Arabidopsis thaliana protein match is: DP-E2F-like protein 3 (TAIR:AT3G01330.1); Has 1181 Blast hits to 868 proteins in 113 species: Archae - 0; Bacteria -…
AT3G51080	3	GATA6	0.000461834	2.84634	GATA transcription factor 6 (GATA6); CONTAINS InterPro DOMAIN/s: Zinc finger, NHR/GATA-type (InterPro:IPR013088), Transcription factor, GATA, plant (InterPro:IPR016679), Zinc finger, GATA-type (InterPro:IPR000679); BEST Arabidopsis thaliana protein match is: GATA transcription factor 5 (TAIR:AT5G66320.2); Has 1500 Blast hits to 1468 proteins in 185 species: Archae - 0; Bacteria - 0; Metazoa - 110…
AT3G52770	3	ZPR3	5.03872e-07	4.53325	LITTLE ZIPPER 3 (ZPR3); Has 90 Blast hits to 90 proteins in 11 species: Archae - 0; Bacteria - 0; Metazoa - 0; Fungi - 0; Plants - 90; Viruses - 0; Other Eukaryotes - 0 (source: NCBI BLink).
AT3G56120	3	NA	0.000297935	1.21332	S-adenosyl-L-methionine-dependent methyltransferases superfamily protein; CONTAINS InterPro DOMAIN/s: Protein of unknown function Met10 (InterPro:IPR003402); BEST Arabidopsis thaliana protein match is: Met-10+ like family protein (TAIR:AT4G27340.1); Has 1391 Blast hits to 1232 proteins in 427 species: Archae - 416; Bacteria - 202; Metazoa - 266; Fungi - 150; Plants - 114; Viruses - 0; Other Eukar…
AT3G57990	3	NA	0.0354417	1.10096	unknown protein; Has 1497 Blast hits to 1323 proteins in 52 species: Archae - 0; Bacteria - 4; Metazoa - 23; Fungi - 34; Plants - 61; Viruses - 0; Other Eukaryotes - 1375 (source: NCBI BLink).
AT3G58840	3	PMD1	0.000757243	1.3032	Tropomyosin-related; LOCATED IN: mitochondrion, plastid; EXPRESSED IN: 21 plant structures; EXPRESSED DURING: 10 growth stages; BEST Arabidopsis thaliana protein match is: Tropomyosin-related (TAIR:AT1G06530.1); Has 153429 Blast hits to 70272 proteins in 3237 species: Archae - 2904; Bacteria - 24810; Metazoa - 70427; Fungi - 12541; Plants - 7497; Viruses - 710; Other Eukaryotes - 34540 (source: N…
AT3G61980	3	NA	0.0121387	2.25159	serine protease inhibitor, Kazal-type family protein; FUNCTIONS IN: serine-type endopeptidase inhibitor activity; INVOLVED IN: biological_process unknown; LOCATED IN: plasma membrane, anchored to membrane; EXPRESSED IN: 24 plant structures; EXPRESSED DURING: 15 growth stages; CONTAINS InterPro DOMAIN/s: Proteinase inhibitor I1, Kazal (InterPro:IPR002350); BEST Arabidopsis thaliana protein match i…
AT3G63200	3	PLA	5.20159e-06	2.71414	PATATIN-like protein 9 (PLP9); FUNCTIONS IN: nutrient reservoir activity; INVOLVED IN: metabolic process, lipid metabolic process; LOCATED IN: cellular_component unknown; EXPRESSED IN: 18 plant structures; EXPRESSED DURING: 13 growth stages; CONTAINS InterPro DOMAIN/s: Acyl transferase/acyl hydrolase/lysophospholipase (InterPro:IPR016035), Patatin (InterPro:IPR002641); BEST Arabidopsis thaliana p…
AT4G00500	3	NA	0.00183705	1.99312	alpha/beta-Hydrolases superfamily protein; FUNCTIONS IN: triglyceride lipase activity, calmodulin binding; INVOLVED IN: lipid catabolic process, lipid metabolic process; LOCATED IN: endomembrane system; EXPRESSED IN: 21 plant structures; EXPRESSED DURING: 9 growth stages; CONTAINS InterPro DOMAIN/s: Lipase, class 3 (InterPro:IPR002921), Mono-/di-acylglycerol lipase, N-terminal (InterPro:IPR005592…
AT4G00525	3	NA	0.00209654	1.98425	unknown protein; Has 35333 Blast hits to 34131 proteins in 2444 species: Archae - 798; Bacteria - 22429; Metazoa - 974; Fungi - 991; Plants - 531; Viruses - 0; Other Eukaryotes - 9610 (source: NCBI BLink).
AT4G02100	3	NA	0.00800068	1.1289	Heat shock protein DnaJ with tetratricopeptide repeat; FUNCTIONS IN: binding, heat shock protein binding; INVOLVED IN: protein folding; LOCATED IN: cellular_component unknown; EXPRESSED IN: leaf; CONTAINS InterPro DOMAIN/s: Tetratricopeptide-like helical (InterPro:IPR011990), Heat shock protein DnaJ, N-terminal (InterPro:IPR001623); BEST Arabidopsis thaliana protein match is: Tetratricopeptide re…
AT4G10090	3	ELP6	0.000523932	2.21615	elongator protein 6 (ELP6); CONTAINS InterPro DOMAIN/s: Protein of unknown function DUF2348 (InterPro:IPR018627); Has 30201 Blast hits to 17322 proteins in 780 species: Archae - 12; Bacteria - 1396; Metazoa - 17338; Fungi - 3422; Plants - 5037; Viruses - 0; Other Eukaryotes - 2996 (source: NCBI BLink).
AT4G15020	3	NA	0.0170102	1.45359	hAT transposon superfamily; FUNCTIONS IN: protein dimerization activity, DNA binding; INVOLVED IN: biological_process unknown; LOCATED IN: cellular_component unknown; EXPRESSED IN: 19 plant structures; EXPRESSED DURING: 8 growth stages; CONTAINS InterPro DOMAIN/s: HAT dimerisation (InterPro:IPR008906), Zinc finger, BED-type predicted (InterPro:IPR003656), Protein of unknown function DUF659 (Inter…
AT4G17895	3	UBP20	0.000549999	2.53416	ubiquitin-specific protease 20 (UBP20); FUNCTIONS IN: ubiquitin-specific protease activity, ubiquitin thiolesterase activity; INVOLVED IN: ubiquitin-dependent protein catabolic process; EXPRESSED IN: 24 plant structures; EXPRESSED DURING: 11 growth stages; CONTAINS InterPro DOMAIN/s: Peptidase C19, ubiquitin carboxyl-terminal hydrolase 2, conserved site (InterPro:IPR018200), Peptidase C19, ubiqui…
AT4G20960	3	PyrD	0.0245323	1.26731	Cytidine/deoxycytidylate deaminase family protein; FUNCTIONS IN: hydrolase activity, zinc ion binding, diaminohydroxyphosphoribosylaminopyrimidine deaminase activity; INVOLVED IN: riboflavin biosynthetic process; LOCATED IN: chloroplast; EXPRESSED IN: 23 plant structures; EXPRESSED DURING: 13 growth stages; CONTAINS InterPro DOMAIN/s: APOBEC/CMP deaminase, zinc-binding (InterPro:IPR016192), CMP/d…
AT4G21300	3	NA	2.01292e-05	3.2895	Tetratricopeptide repeat (TPR)-like superfamily protein; CONTAINS InterPro DOMAIN/s: Pentatricopeptide repeat (InterPro:IPR002885); BEST Arabidopsis thaliana protein match is: Tetratricopeptide repeat (TPR)-like superfamily protein (TAIR:AT3G63370.1); Has 56339 Blast hits to 14414 proteins in 284 species: Archae - 1; Bacteria - 9; Metazoa - 94; Fungi - 190; Plants - 55188; Viruses - 0; Other Euka…
AT4G23990	3	ATCSLG3	0.000785181	3.97489	cellulose synthase like G3 (CSLG3); FUNCTIONS IN: cellulose synthase activity, transferase activity, transferring glycosyl groups, transferase activity; INVOLVED IN: cellulose biosynthetic process, polysaccharide biosynthetic process; LOCATED IN: membrane; EXPRESSED IN: 13 plant structures; EXPRESSED DURING: 8 growth stages; CONTAINS InterPro DOMAIN/s: Cellulose synthase (InterPro:IPR005150); BES…
AT4G29150	3	25 IQD	2.19219e-06	3.99865	IQ-domain 25 (IQD25); CONTAINS InterPro DOMAIN/s: IQ calmodulin-binding region (InterPro:IPR000048); BEST Arabidopsis thaliana protein match is: IQ-domain 26 (TAIR:AT3G16490.1); Has 784 Blast hits to 779 proteins in 46 species: Archae - 0; Bacteria - 0; Metazoa - 25; Fungi - 2; Plants - 731; Viruses - 0; Other Eukaryotes - 26 (source: NCBI BLink).
AT4G32540	3	YUC	3.26966e-07	7.28827	YUCCA 1 (YUC1); FUNCTIONS IN: NADP or NADPH binding, oxidoreductase activity, FAD binding, flavin-containing monooxygenase activity; INVOLVED IN: in 7 processes; EXPRESSED IN: 12 plant structures; EXPRESSED DURING: C globular stage, F mature embryo stage, petal differentiation and expansion stage, E expanded cotyledon stage, D bilateral stage; CONTAINS InterPro DOMAIN/s: Pyridine nucleotide-disul…
AT4G32810	3	ATCCD8	0.0372536	3.86804	carotenoid cleavage dioxygenase 8 (CCD8); CONTAINS InterPro DOMAIN/s: Carotenoid oxygenase (InterPro:IPR004294); BEST Arabidopsis thaliana protein match is: nine-cis-epoxycarotenoid dioxygenase 6 (TAIR:AT3G24220.1); Has 2642 Blast hits to 2570 proteins in 479 species: Archae - 17; Bacteria - 769; Metazoa - 368; Fungi - 139; Plants - 827; Viruses - 0; Other Eukaryotes - 522 (source: NCBI BLink).
AT4G32840	3	PFK6	0.0078116	1.48068	phosphofructokinase 6 (PFK6); CONTAINS InterPro DOMAIN/s: Pyrophosphate-dependent phosphofructokinase TP0108 (InterPro:IPR012004), Phosphofructokinase (InterPro:IPR000023); BEST Arabidopsis thaliana protein match is: phosphofructokinase 1 (TAIR:AT4G29220.1); Has 8046 Blast hits to 7506 proteins in 2189 species: Archae - 28; Bacteria - 5254; Metazoa - 679; Fungi - 399; Plants - 394; Viruses - 4; O…
AT4G37240	3	NA	3.64348e-08	4.69427	unknown protein; FUNCTIONS IN: molecular_function unknown; INVOLVED IN: N-terminal protein myristoylation; LOCATED IN: cellular_component unknown; EXPRESSED IN: 22 plant structures; EXPRESSED DURING: 13 growth stages; BEST Arabidopsis thaliana protein match is: unknown protein (TAIR:AT2G23690.1); Has 30201 Blast hits to 17322 proteins in 780 species: Archae - 12; Bacteria - 1396; Metazoa - 17338;…
AT5G02910	3	NA	0.0472669	1.68975	F-box/RNI-like superfamily protein; CONTAINS InterPro DOMAIN/s: F-box domain, cyclin-like (InterPro:IPR001810), F-box domain, Skp2-like (InterPro:IPR022364); BEST Arabidopsis thaliana protein match is: F-box/RNI-like superfamily protein (TAIR:AT3G28410.1); Has 2251 Blast hits to 2211 proteins in 27 species: Archae - 0; Bacteria - 2; Metazoa - 0; Fungi - 0; Plants - 2247; Viruses - 0; Other Eukary…
AT5G10190	3	NA	0.024725	1.34382	Major facilitator superfamily protein; FUNCTIONS IN: carbohydrate transmembrane transporter activity, sugar:hydrogen symporter activity; INVOLVED IN: transmembrane transport; LOCATED IN: membrane; EXPRESSED IN: 21 plant structures; EXPRESSED DURING: 13 growth stages; CONTAINS InterPro DOMAIN/s: Major facilitator superfamily (InterPro:IPR020846), Major facilitator superfamily MFS-1 (InterPro:IPR01…
AT5G10310	3	NA	0	8.11768	unknown protein; FUNCTIONS IN: molecular_function unknown; INVOLVED IN: biological_process unknown; LOCATED IN: endomembrane system; EXPRESSED IN: 17 plant structures; EXPRESSED DURING: 10 growth stages; BEST Arabidopsis thaliana protein match is: unknown protein (TAIR:AT3G13898.1); Has 1807 Blast hits to 1807 proteins in 277 species: Archae - 0; Bacteria - 0; Metazoa - 736; Fungi - 347; Plants -…
AT5G10700	3	NA	0.0058869	2.03911	Peptidyl-tRNA hydrolase II (PTH2) family protein; FUNCTIONS IN: aminoacyl-tRNA hydrolase activity, protein tyrosine phosphatase activity; INVOLVED IN: protein amino acid dephosphorylation, translation; EXPRESSED IN: 23 plant structures; EXPRESSED DURING: 13 growth stages; CONTAINS InterPro DOMAIN/s: Peptidyl-tRNA hydrolase, PTH2 (InterPro:IPR002833), Protein-tyrosine phosphatase, low molecular we…
AT5G14940	3	NA	0.000691734	4.18968	Major facilitator superfamily protein; FUNCTIONS IN: amino acid transmembrane transporter activity, transporter activity; INVOLVED IN: oligopeptide transport, response to nematode; LOCATED IN: membrane; EXPRESSED IN: 17 plant structures; EXPRESSED DURING: 9 growth stages; CONTAINS InterPro DOMAIN/s: Oligopeptide transporter (InterPro:IPR000109), Major facilitator superfamily, general substrate tr…
AT5G17490	3	AtRGL3	0.0186722	2.86674	RGA-like protein 3 (RGL3); CONTAINS InterPro DOMAIN/s: Transcriptional factor DELLA, N-terminal (InterPro:IPR021914), Transcription factor GRAS (InterPro:IPR005202); BEST Arabidopsis thaliana protein match is: RGA-like 2 (TAIR:AT3G03450.1); Has 1807 Blast hits to 1807 proteins in 277 species: Archae - 0; Bacteria - 0; Metazoa - 736; Fungi - 347; Plants - 385; Viruses - 0; Other Eukaryotes - 339 (…
AT5G18040	3	NA	0.018884	1.40511	unknown protein; BEST Arabidopsis thaliana protein match is: unknown protein (TAIR:AT4G29760.1); Has 1807 Blast hits to 1807 proteins in 277 species: Archae - 0; Bacteria - 0; Metazoa - 736; Fungi - 347; Plants - 385; Viruses - 0; Other Eukaryotes - 339 (source: NCBI BLink).
AT5G20950	3	NA	0.0129464	1.00937	Glycosyl hydrolase family protein; FUNCTIONS IN: hydrolase activity, hydrolyzing O-glycosyl compounds; INVOLVED IN: carbohydrate metabolic process; LOCATED IN: cell wall, membrane, plant-type cell wall; EXPRESSED IN: 25 plant structures; EXPRESSED DURING: 13 growth stages; CONTAINS InterPro DOMAIN/s: Glycoside hydrolase, family 3, N-terminal (InterPro:IPR001764), Glycoside hydrolase, family 3, C-…
AT5G25930	3	NA	0.00482482	4.14721	Protein kinase family protein with leucine-rich repeat domain; FUNCTIONS IN: kinase activity; INVOLVED IN: protein amino acid phosphorylation; LOCATED IN: plasma membrane, membrane; EXPRESSED IN: 23 plant structures; EXPRESSED DURING: 14 growth stages; CONTAINS InterPro DOMAIN/s: Protein kinase, ATP binding site (InterPro:IPR017441), Protein kinase, catalytic domain (InterPro:IPR000719), Leucine-…
AT5G26160	3	NA	0.000274738	1.78649	unknown protein; BEST Arabidopsis thaliana protein match is: unknown protein (TAIR:AT5G20610.1); Has 197 Blast hits to 158 proteins in 44 species: Archae - 0; Bacteria - 14; Metazoa - 28; Fungi - 15; Plants - 117; Viruses - 2; Other Eukaryotes - 21 (source: NCBI BLink).
AT5G28030	3	DES1	0.00774559	3.13749	L-cysteine desulfhydrase 1 (DES1); FUNCTIONS IN: pyridoxal phosphate binding, cysteine synthase activity, catalytic activity; INVOLVED IN: cysteine biosynthetic process from serine, cysteine biosynthetic process, metabolic process; EXPRESSED IN: 11 plant structures; EXPRESSED DURING: LP.04 four leaves visible, 4 anthesis, LP.02 two leaves visible, petal differentiation and expansion stage, E expa…
AT5G39600	3	NA	0.0383637	1.41778	CONTAINS InterPro DOMAIN/s: Ribosomal protein L53, mitochondrial (InterPro:IPR019716); Has 50 Blast hits to 50 proteins in 19 species: Archae - 0; Bacteria - 0; Metazoa - 6; Fungi - 0; Plants - 42; Viruses - 0; Other Eukaryotes - 2 (source: NCBI BLink).
AT5G40405	3	NA	0.040426	2.94787	Tetratricopeptide repeat (TPR)-like superfamily protein; CONTAINS InterPro DOMAIN/s: Pentatricopeptide repeat (InterPro:IPR002885); BEST Arabidopsis thaliana protein match is: Tetratricopeptide repeat (TPR)-like superfamily protein (TAIR:AT5G66520.1); Has 34577 Blast hits to 13703 proteins in 254 species: Archae - 0; Bacteria - 3; Metazoa - 86; Fungi - 90; Plants - 33863; Viruses - 0; Other Eukar…
AT5G40460	3	NA	0.0069099	2.66534	unknown protein; BEST Arabidopsis thaliana protein match is: unknown protein (TAIR:AT3G27630.1); Has 87 Blast hits to 87 proteins in 12 species: Archae - 0; Bacteria - 0; Metazoa - 0; Fungi - 0; Plants - 87; Viruses - 0; Other Eukaryotes - 0 (source: NCBI BLink).
AT5G40960	3	NA	0.00833041	4.04672	Protein of unknown function (DUF 3339); CONTAINS InterPro DOMAIN/s: Protein of unknown function DUF3339 (InterPro:IPR021775); BEST Arabidopsis thaliana protein match is: Protein of unknown function (DUF 3339) (TAIR:AT5G08391.1); Has 1807 Blast hits to 1807 proteins in 277 species: Archae - 0; Bacteria - 0; Metazoa - 736; Fungi - 347; Plants - 385; Viruses - 0; Other Eukaryotes - 339 (source: NCBI…
AT5G43070	3	WPP1	0.0194439	2.70653	WPP domain protein 1 (WPP1); BEST Arabidopsis thaliana protein match is: WPP domain protein 2 (TAIR:AT1G47200.1); Has 1807 Blast hits to 1807 proteins in 277 species: Archae - 0; Bacteria - 0; Metazoa - 736; Fungi - 347; Plants - 385; Viruses - 0; Other Eukaryotes - 339 (source: NCBI BLink).
AT5G48500	3	NA	0	2.82814	unknown protein; BEST Arabidopsis thaliana protein match is: unknown protein (TAIR:AT2G10930.1); Has 30201 Blast hits to 17322 proteins in 780 species: Archae - 12; Bacteria - 1396; Metazoa - 17338; Fungi - 3422; Plants - 5037; Viruses - 0; Other Eukaryotes - 2996 (source: NCBI BLink).
AT5G51810	3	AT2353	0.00212142	5.34968	gibberellin 20 oxidase 2 (GA20OX2); CONTAINS InterPro DOMAIN/s: Isopenicillin N synthase (InterPro:IPR002283), Oxoglutarate/iron-dependent oxygenase (InterPro:IPR005123); BEST Arabidopsis thaliana protein match is: 2-oxoglutarate (2OG) and Fe(II)-dependent oxygenase superfamily protein (TAIR:AT4G25420.1); Has 8534 Blast hits to 8499 proteins in 990 species: Archae - 0; Bacteria - 1114; Metazoa - …
AT5G54670	3	ATK3	3.50265e-05	2.05491	kinesin 3 (ATK3); FUNCTIONS IN: microtubule binding, microtubule motor activity, ATPase activity; INVOLVED IN: microtubule-based movement; EXPRESSED IN: 17 plant structures; EXPRESSED DURING: 7 growth stages; CONTAINS InterPro DOMAIN/s: Kinesin, motor region, conserved site (InterPro:IPR019821), Kinesin, motor domain (InterPro:IPR001752); BEST Arabidopsis thaliana protein match is: kinesin 2 (TAI…
AT5G56880	3	NA	4.42044e-09	6.30971	unknown protein; Has 9 Blast hits to 9 proteins in 5 species: Archae - 0; Bacteria - 0; Metazoa - 0; Fungi - 0; Plants - 9; Viruses - 0; Other Eukaryotes - 0 (source: NCBI BLink).
AT5G58970	3	ATUCP2	0.048049	1.05499	uncoupling protein 2 (UCP2); FUNCTIONS IN: oxidative phosphorylation uncoupler activity; INVOLVED IN: transport, mitochondrial transport, transmembrane transport; LOCATED IN: mitochondrion, endomembrane system, membrane; EXPRESSED IN: 22 plant structures; EXPRESSED DURING: 13 growth stages; CONTAINS InterPro DOMAIN/s: Mitochondrial substrate carrier (InterPro:IPR001993), Mitochondrial brown fat u…
AT5G60690	3	IFL	0.00114285	1.14267	REVOLUTA (REV); CONTAINS InterPro DOMAIN/s: Homeobox (InterPro:IPR001356), Homeodomain-like (InterPro:IPR009057), Lipid-binding START (InterPro:IPR002913), MEKHLA (InterPro:IPR013978), Homeodomain-related (InterPro:IPR012287); BEST Arabidopsis thaliana protein match is: Homeobox-leucine zipper family protein / lipid-binding START domain-containing protein (TAIR:AT2G34710.1); Has 1807 Blast hits t…
AT5G62580	3	NA	0.0370754	1.30243	ARM repeat superfamily protein; FUNCTIONS IN: binding; INVOLVED IN: biological_process unknown; LOCATED IN: cellular_component unknown; EXPRESSED IN: 22 plant structures; EXPRESSED DURING: 13 growth stages; CONTAINS InterPro DOMAIN/s: HEAT (InterPro:IPR000357), Armadillo-type fold (InterPro:IPR016024); BEST Arabidopsis thaliana protein match is: ARM repeat superfamily protein (TAIR:AT1G27210.1); …
AT5G63930	3	NA	0.000161142	1.63412	Leucine-rich repeat protein kinase family protein; FUNCTIONS IN: protein serine/threonine kinase activity, protein kinase activity, ATP binding; INVOLVED IN: transmembrane receptor protein tyrosine kinase signaling pathway, protein amino acid phosphorylation; LOCATED IN: plasma membrane; EXPRESSED IN: 18 plant structures; EXPRESSED DURING: 8 growth stages; CONTAINS InterPro DOMAIN/s: Protein kina…
AT5G64900	3	ATPEP1	8.39834e-05	4.2332	precursor of peptide 1 (PROPEP1); BEST Arabidopsis thaliana protein match is: elicitor peptide 2 precursor (TAIR:AT5G64890.1); Has 30201 Blast hits to 17322 proteins in 780 species: Archae - 12; Bacteria - 1396; Metazoa - 17338; Fungi - 3422; Plants - 5037; Viruses - 0; Other Eukaryotes - 2996 (source: NCBI BLink).
AT5G67020	3	NA	0.00106833	6.2935	unknown protein; BEST Arabidopsis thaliana protein match is: unknown protein (TAIR:AT3G50340.1); Has 1807 Blast hits to 1807 proteins in 277 species: Archae - 0; Bacteria - 0; Metazoa - 736; Fungi - 347; Plants - 385; Viruses - 0; Other Eukaryotes - 339 (source: NCBI BLink).
AT5G67460	3	NA	0.00891709	2.67914	O-Glycosyl hydrolases family 17 protein; FUNCTIONS IN: cation binding, hydrolase activity, hydrolyzing O-glycosyl compounds, catalytic activity; INVOLVED IN: carbohydrate metabolic process; LOCATED IN: endomembrane system; EXPRESSED IN: 21 plant structures; EXPRESSED DURING: 13 growth stages; CONTAINS InterPro DOMAIN/s: X8 (InterPro:IPR012946), Glycoside hydrolase, catalytic core (InterPro:IPR017…
AT1G04050	3	13.00 SDG	0.00779269	1.34368	homolog of SU(var)3-9 1 (SUVR1); FUNCTIONS IN: zinc ion binding, histone-lysine N-methyltransferase activity; INVOLVED IN: chromatin modification; LOCATED IN: nucleolus; EXPRESSED IN: 21 plant structures; EXPRESSED DURING: 14 growth stages; CONTAINS InterPro DOMAIN/s: SET domain (InterPro:IPR001214), WIYLD domain (InterPro:IPR018848), Pre-SET zinc-binding sub-group (InterPro:IPR003606), Pre-SET d…
AT1G14170	3	NA	0.00203581	3.4682	RNA-binding KH domain-containing protein; FUNCTIONS IN: RNA binding, nucleic acid binding; INVOLVED IN: biological_process unknown; LOCATED IN: cellular_component unknown; CONTAINS InterPro DOMAIN/s: K Homology (InterPro:IPR004087), K Homology, type 1, subgroup (InterPro:IPR018111), K Homology, type 1 (InterPro:IPR004088); BEST Arabidopsis thaliana protein match is: RNA-binding KH domain-containi…
AT1G29630	3	NA	0.027542	1.49098	5'-3' exonuclease family protein; FUNCTIONS IN: nuclease activity; INVOLVED IN: DNA repair; EXPRESSED IN: 10 plant structures; EXPRESSED DURING: 4 anthesis, F mature embryo stage, petal differentiation and expansion stage, E expanded cotyledon stage, D bilateral stage; CONTAINS InterPro DOMAIN/s: XPG conserved site (InterPro:IPR019974), XPG N-terminal (InterPro:IPR006085), DNA repair protein (XPG…
AT1G44780	3	NA	0.029341	1.06853	CONTAINS InterPro DOMAIN/s: Histone chaperone domain CHZ (InterPro:IPR019098); BEST Arabidopsis thaliana protein match is: unknown protein (TAIR:AT4G08310.1); Has 18105 Blast hits to 11200 proteins in 808 species: Archae - 37; Bacteria - 1195; Metazoa - 7724; Fungi - 1727; Plants - 674; Viruses - 183; Other Eukaryotes - 6565 (source: NCBI BLink).
AT1G67040	3	TRM22	0.00481357	1.88075	unknown protein; FUNCTIONS IN: molecular_function unknown; INVOLVED IN: biological_process unknown; LOCATED IN: cellular_component unknown; EXPRESSED IN: 20 plant structures; EXPRESSED DURING: 11 growth stages; BEST Arabidopsis thaliana protein match is: unknown protein (TAIR:AT5G26910.3); Has 89 Blast hits to 84 proteins in 15 species: Archae - 0; Bacteria - 0; Metazoa - 5; Fungi - 2; Plants - 8…
AT1G67780	3	NA	0.0159314	3.95741	Zinc-finger domain of monoamine-oxidase A repressor R1 protein; CONTAINS InterPro DOMAIN/s: DDT domain superfamily (InterPro:IPR018501), DDT domain, subgroup (InterPro:IPR018500), Cell division cycle-associated protein (InterPro:IPR018866); BEST Arabidopsis thaliana protein match is: Zinc-finger domain of monoamine-oxidase A repressor R1 protein (TAIR:AT1G67270.1); Has 462 Blast hits to 453 prote…
AT1G78955	3	CAMS1	0.00578859	2.69816	camelliol C synthase 1 (CAMS1); CONTAINS InterPro DOMAIN/s: Terpenoid cylases/protein prenyltransferase alpha-alpha toroid (InterPro:IPR008930), Squalene cyclase (InterPro:IPR018333), Prenyltransferase/squalene oxidase (InterPro:IPR001330); BEST Arabidopsis thaliana protein match is: Terpenoid cyclases family protein (TAIR:AT1G78950.1); Has 2110 Blast hits to 1948 proteins in 563 species: Archae …
AT1G79460	3	ATKS	0.0127128	2.41336	GA REQUIRING 2 (GA2); FUNCTIONS IN: ent-kaurene synthase activity; INVOLVED IN: gibberellin biosynthetic process, gibberellic acid mediated signaling pathway; LOCATED IN: chloroplast stroma, chloroplast, plastid; EXPRESSED IN: 25 plant structures; EXPRESSED DURING: 13 growth stages; CONTAINS InterPro DOMAIN/s: Terpene synthase, metal-binding domain (InterPro:IPR005630), Terpenoid synthase (InterP…
AT2G03090	3	ATEXP15	0.0051355	1.45484	expansin A15 (EXPA15); INVOLVED IN: plant-type cell wall modification involved in multidimensional cell growth, syncytium formation, unidimensional cell growth, plant-type cell wall loosening; LOCATED IN: endomembrane system, extracellular region; EXPRESSED IN: 25 plant structures; EXPRESSED DURING: 13 growth stages; CONTAINS InterPro DOMAIN/s: Pollen allergen, N-terminal (InterPro:IPR014734), Ra…
AT2G33240	3	ATXID	0.00018503	3.7717	myosin XI D (XID); FUNCTIONS IN: motor activity; INVOLVED IN: actin filament-based movement; LOCATED IN: endomembrane system, myosin complex; EXPRESSED IN: 11 plant structures; EXPRESSED DURING: 7 growth stages; CONTAINS InterPro DOMAIN/s: Dil domain (InterPro:IPR018444), Dilute (InterPro:IPR002710), Myosin, N-terminal, SH3-like (InterPro:IPR004009), Myosin head, motor domain (InterPro:IPR001609)…
AT2G34710	3	ATHB-14	0	1.73328	PHABULOSA (PHB); CONTAINS InterPro DOMAIN/s: Homeobox (InterPro:IPR001356), Homeodomain-like (InterPro:IPR009057), Lipid-binding START (InterPro:IPR002913), MEKHLA (InterPro:IPR013978), Homeodomain-related (InterPro:IPR012287); BEST Arabidopsis thaliana protein match is: Homeobox-leucine zipper family protein / lipid-binding START domain-containing protein (TAIR:AT1G30490.1); Has 3393 Blast hits …
AT2G34920	3	EDA18	0.0245467	2.42953	embryo sac development arrest 18 (EDA18); FUNCTIONS IN: zinc ion binding; INVOLVED IN: embryo sac development, pollen development; LOCATED IN: cellular_component unknown; EXPRESSED IN: 17 plant structures; EXPRESSED DURING: 8 growth stages; CONTAINS InterPro DOMAIN/s: Zinc finger, RING-type (InterPro:IPR001841); BEST Arabidopsis thaliana protein match is: RING/U-box superfamily protein (TAIR:AT1G…
AT2G42840	3	PDF1	0	2.5655	protodermal factor 1 (PDF1); Has 74620 Blast hits to 36810 proteins in 1713 species: Archae - 153; Bacteria - 12776; Metazoa - 27126; Fungi - 11565; Plants - 10582; Viruses - 2385; Other Eukaryotes - 10033 (source: NCBI BLink).
AT2G46040	3	NA	0.00014635	1.69377	ARID/BRIGHT DNA-binding domain;ELM2 domain protein; FUNCTIONS IN: DNA binding; INVOLVED IN: biological_process unknown; LOCATED IN: intracellular; EXPRESSED IN: sperm cell, male gametophyte, cultured cell, seed, pollen tube; EXPRESSED DURING: M germinated pollen stage, E expanded cotyledon stage; CONTAINS InterPro DOMAIN/s: ELM2 (InterPro:IPR000949), ARID/BRIGHT DNA-binding domain (InterPro:IPR00…
AT3G15970	3	NA	0.0181078	1.19098	NUP50 (Nucleoporin 50 kDa) protein; FUNCTIONS IN: molecular_function unknown; INVOLVED IN: intracellular transport; LOCATED IN: nuclear pore; EXPRESSED IN: 23 plant structures; EXPRESSED DURING: 13 growth stages; CONTAINS InterPro DOMAIN/s: Ran binding protein 1 (InterPro:IPR000156), Pleckstrin homology-type (InterPro:IPR011993), Nuclear pore complex, NUP2/50/61 (InterPro:IPR015007); BEST Arabido…
AT3G16490	3	26 IQD	0.000249665	2.68312	IQ-domain 26 (IQD26); CONTAINS InterPro DOMAIN/s: IQ calmodulin-binding region (InterPro:IPR000048); BEST Arabidopsis thaliana protein match is: IQ-domain 27 (TAIR:AT1G51960.1); Has 778 Blast hits to 763 proteins in 39 species: Archae - 0; Bacteria - 0; Metazoa - 5; Fungi - 10; Plants - 755; Viruses - 0; Other Eukaryotes - 8 (source: NCBI BLink).
AT3G18090	3	NRPD2B	0.0371511	1.06943	nuclear RNA polymerase D2B (NRPD2B); FUNCTIONS IN: DNA-directed RNA polymerase activity, ribonucleoside binding, DNA binding; INVOLVED IN: transcription; LOCATED IN: membrane; EXPRESSED IN: leaf; CONTAINS InterPro DOMAIN/s: DNA-directed RNA polymerase, subunit 2, domain 6 (InterPro:IPR007120), RNA polymerase Rpb2, domain 7 (InterPro:IPR007641), RNA polymerase, beta subunit, protrusion (InterPro:I…
AT3G23780	3	DMS2	0.0017401	1.26223	nuclear RNA polymerase D2A (NRPD2A); CONTAINS InterPro DOMAIN/s: DNA-directed RNA polymerase, subunit 2, domain 6 (InterPro:IPR007120), RNA polymerase Rpb2, domain 7 (InterPro:IPR007641), RNA polymerase, beta subunit, protrusion (InterPro:IPR007644), RNA polymerase Rpb2, domain 3 (InterPro:IPR007645), DNA-directed RNA polymerase, subunit 2 (InterPro:IPR015712), RNA polymerase Rpb2, domain 2 (Inte…
AT3G25670	3	NA	0.000659044	5.95403	Leucine-rich repeat (LRR) family protein; INVOLVED IN: signal transduction; LOCATED IN: endomembrane system; EXPRESSED IN: 10 plant structures; EXPRESSED DURING: 8 growth stages; CONTAINS InterPro DOMAIN/s: Leucine-rich repeat (InterPro:IPR001611); BEST Arabidopsis thaliana protein match is: Leucine-rich repeat (LRR) family protein (TAIR:AT1G13230.1); Has 67019 Blast hits to 24561 proteins in 944…
AT3G26922	3	NA	7.30668e-05	2.49516	F-box/RNI-like superfamily protein; FUNCTIONS IN: molecular_function unknown; INVOLVED IN: biological_process unknown; LOCATED IN: cellular_component unknown; CONTAINS InterPro DOMAIN/s: F-box domain, cyclin-like (InterPro:IPR001810), F-box domain, Skp2-like (InterPro:IPR022364), Leucine-rich repeat 2 (InterPro:IPR013101); BEST Arabidopsis thaliana protein match is: F-box/RNI-like/FBD-like domain…
AT3G58810	3	ATMTP3	0.00101204	1.98916	metal tolerance protein A2 (MTPA2); FUNCTIONS IN: efflux transmembrane transporter activity, zinc ion transmembrane transporter activity, inorganic anion transmembrane transporter activity; INVOLVED IN: response to zinc ion, zinc ion transport, detoxification of cobalt ion, detoxification of zinc ion; LOCATED IN: plant-type vacuole membrane, vacuole; EXPRESSED IN: 16 plant structures; EXPRESSED D…
AT4G00238	3	NA	0.0122223	1.48018	DNA-binding storekeeper protein-related transcriptional regulator; INVOLVED IN: biological_process unknown; LOCATED IN: nucleolus; EXPRESSED IN: cultured cell; CONTAINS InterPro DOMAIN/s: Protein of unknown function DUF573 (InterPro:IPR007592); BEST Arabidopsis thaliana protein match is: DNA-binding storekeeper protein-related transcriptional regulator (TAIR:AT4G00250.1); Has 934 Blast hits to 67…
AT4G03190	3	AFB1	0.000199335	1.45609	GRR1-like protein 1 (GRH1); CONTAINS InterPro DOMAIN/s: F-box domain, cyclin-like (InterPro:IPR001810); BEST Arabidopsis thaliana protein match is: F-box/RNI-like superfamily protein (TAIR:AT3G62980.1); Has 30201 Blast hits to 17322 proteins in 780 species: Archae - 12; Bacteria - 1396; Metazoa - 17338; Fungi - 3422; Plants - 5037; Viruses - 0; Other Eukaryotes - 2996 (source: NCBI BLink).
AT4G30980	3	LRL2	0.00139655	2.49777	LJRHL1-like 2 (LRL2); FUNCTIONS IN: DNA binding, sequence-specific DNA binding transcription factor activity; INVOLVED IN: root hair cell development, regulation of transcription; LOCATED IN: nucleus; CONTAINS InterPro DOMAIN/s: Helix-loop-helix DNA-binding domain (InterPro:IPR001092), Helix-loop-helix DNA-binding (InterPro:IPR011598); BEST Arabidopsis thaliana protein match is: LJRHL1-like 1 (TA…
AT4G36280	3	CRH1	9.36465e-06	2.02166	Histidine kinase-, DNA gyrase B-, and HSP90-like ATPase family protein; FUNCTIONS IN: ATP binding; INVOLVED IN: biological_process unknown; LOCATED IN: cellular_component unknown; EXPRESSED IN: 20 plant structures; EXPRESSED DURING: 12 growth stages; CONTAINS InterPro DOMAIN/s: ATPase-like, ATP-binding domain (InterPro:IPR003594); BEST Arabidopsis thaliana protein match is: compromised recognitio…
AT5G07800	3	NA	7.53289e-06	2.78833	Flavin-binding monooxygenase family protein; FUNCTIONS IN: NADP or NADPH binding, monooxygenase activity, FAD binding, flavin-containing monooxygenase activity; INVOLVED IN: oxidation reduction; LOCATED IN: cellular_component unknown; EXPRESSED IN: 16 plant structures; EXPRESSED DURING: 6 growth stages; CONTAINS InterPro DOMAIN/s: Flavin-containing monooxygenase FMO (InterPro:IPR000960), Flavin-c…
AT5G13750	3	ZIFL1	0.000725616	1.65993	zinc induced facilitator-like 1 (ZIFL1); FUNCTIONS IN: tetracycline:hydrogen antiporter activity; INVOLVED IN: response to karrikin; LOCATED IN: integral to membrane; EXPRESSED IN: 24 plant structures; EXPRESSED DURING: 15 growth stages; CONTAINS InterPro DOMAIN/s: Major facilitator superfamily (InterPro:IPR020846), Tetracycline resistance protein, TetA (InterPro:IPR001958), Major facilitator sup…
AT5G16850	3	ATTERT	0.00439014	3.14583	telomerase reverse transcriptase (TERT); FUNCTIONS IN: telomerase activity, telomeric template RNA reverse transcriptase activity; INVOLVED IN: nucleolus organization, telomere maintenance via telomerase, chromosome organization, chromosome localization; LOCATED IN: nucleus; EXPRESSED IN: 10 plant structures; EXPRESSED DURING: 4 anthesis, F mature embryo stage, petal differentiation and expansion…
AT5G40640	3	NA	0.0193591	1.55127	unknown protein; LOCATED IN: plasma membrane; EXPRESSED IN: 19 plant structures; EXPRESSED DURING: 7 growth stages; BEST Arabidopsis thaliana protein match is: unknown protein (TAIR:AT3G27390.1); Has 104 Blast hits to 102 proteins in 14 species: Archae - 0; Bacteria - 0; Metazoa - 2; Fungi - 0; Plants - 101; Viruses - 0; Other Eukaryotes - 1 (source: NCBI BLink).
AT5G43810	3	AGO10	3.62668e-07	1.25194	ZWILLE (ZLL); CONTAINS InterPro DOMAIN/s: Domain of unknown function DUF1785 (InterPro:IPR014811), Stem cell self-renewal protein Piwi (InterPro:IPR003165), Argonaute/Dicer protein, PAZ (InterPro:IPR003100), Polynucleotidyl transferase, ribonuclease H fold (InterPro:IPR012337); BEST Arabidopsis thaliana protein match is: Stabilizer of iron transporter SufD / Polynucleotidyl transferase (TAIR:AT1G…
AT5G51590	3	AHL4	0.0349787	2.15144	AT hook motif DNA-binding family protein; FUNCTIONS IN: DNA binding; INVOLVED IN: biological_process unknown; LOCATED IN: cellular_component unknown; EXPRESSED IN: 19 plant structures; EXPRESSED DURING: 9 growth stages; CONTAINS InterPro DOMAIN/s: Protein of unknown function DUF296 (InterPro:IPR005175), AT hook, DNA-binding motif (InterPro:IPR017956); BEST Arabidopsis thaliana protein match is: A…
AT5G52547	3	NA	0.00374492	3.79509	BEST Arabidopsis thaliana protein match is: DNA binding (TAIR:AT3G47680.1); Has 35333 Blast hits to 34131 proteins in 2444 species: Archae - 798; Bacteria - 22429; Metazoa - 974; Fungi - 991; Plants - 531; Viruses - 0; Other Eukaryotes - 9610 (source: NCBI BLink).
AT5G58500	3	LSH5	3.15983e-06	6.8614	LIGHT SENSITIVE HYPOCOTYLS 5 (LSH5); CONTAINS InterPro DOMAIN/s: Protein of unknown function DUF640 (InterPro:IPR006936); BEST Arabidopsis thaliana protein match is: Protein of unknown function (DUF640) (TAIR:AT1G07090.1); Has 1807 Blast hits to 1807 proteins in 277 species: Archae - 0; Bacteria - 0; Metazoa - 736; Fungi - 347; Plants - 385; Viruses - 0; Other Eukaryotes - 339 (source: NCBI BLink…
AT5G65510	3	AIL7	0.0114609	2.43471	AINTEGUMENTA-like 7 (AIL7); CONTAINS InterPro DOMAIN/s: DNA-binding, integrase-type (InterPro:IPR016177), Pathogenesis-related transcriptional factor/ERF, DNA-binding (InterPro:IPR001471); BEST Arabidopsis thaliana protein match is: AINTEGUMENTA-like 6 (TAIR:AT5G10510.2); Has 7565 Blast hits to 5160 proteins in 254 species: Archae - 0; Bacteria - 8; Metazoa - 0; Fungi - 0; Plants - 7501; Viruses …
AT1G43020	4	NA	0.0372889	-4.62793	Protein of unknown function, DUF547; CONTAINS InterPro DOMAIN/s: Protein of unknown function DUF547 (InterPro:IPR006869); BEST Arabidopsis thaliana protein match is: Protein of unknown function, DUF547 (TAIR:AT1G21060.1); Has 538 Blast hits to 520 proteins in 64 species: Archae - 4; Bacteria - 30; Metazoa - 26; Fungi - 0; Plants - 451; Viruses - 0; Other Eukaryotes - 27 (source: NCBI BLink).
AT5G56840	4	NA	0.00014158	-5.201	myb-like transcription factor family protein; CONTAINS InterPro DOMAIN/s: SANT, DNA-binding (InterPro:IPR001005), Homeodomain-like (InterPro:IPR009057), Myb, DNA-binding (InterPro:IPR014778), Zinc finger, CCHC-type (InterPro:IPR001878), HTH transcriptional regulator, Myb-type, DNA-binding (InterPro:IPR017930), Myb-like DNA-binding domain, SHAQKYF class (InterPro:IPR006447); BEST Arabidopsis thali…
AT1G05260	5	RCI3	0.0317922	-3.83459	RARE COLD INDUCIBLE GENE 3 (RCI3); FUNCTIONS IN: peroxidase activity; INVOLVED IN: response to desiccation, response to cold, hyperosmotic salinity response; LOCATED IN: endoplasmic reticulum; EXPRESSED IN: 12 plant structures; EXPRESSED DURING: 4 anthesis, petal differentiation and expansion stage, E expanded cotyledon stage; CONTAINS InterPro DOMAIN/s: Haem peroxidase (InterPro:IPR010255), Plan…
AT1G52400	5	ATBG1	0.0379838	-1.84607	beta glucosidase 18 (BGLU18); FUNCTIONS IN: abscisic acid glucose ester beta-glucosidase activity, hydrolase activity, hydrolyzing O-glycosyl compounds, identical protein binding; INVOLVED IN: in 6 processes; LOCATED IN: in 6 components; EXPRESSED IN: 24 plant structures; EXPRESSED DURING: 15 growth stages; CONTAINS InterPro DOMAIN/s: Glycoside hydrolase, family 1 (InterPro:IPR001360), Glycoside …
AT1G61980	5	NA	0.0295803	-2.66681	Mitochondrial transcription termination factor family protein; FUNCTIONS IN: molecular_function unknown; INVOLVED IN: response to cold; LOCATED IN: mitochondrion, nucleus; CONTAINS InterPro DOMAIN/s: Mitochodrial transcription termination factor-related (InterPro:IPR003690); BEST Arabidopsis thaliana protein match is: Mitochondrial transcription termination factor family protein (TAIR:AT1G61970.2…
AT2G16990	5	NA	0.0036484	-3.23973	Major facilitator superfamily protein; FUNCTIONS IN: tetracycline transporter activity; INVOLVED IN: transmembrane transport; LOCATED IN: endomembrane system; EXPRESSED IN: 22 plant structures; EXPRESSED DURING: 13 growth stages; CONTAINS InterPro DOMAIN/s: Major facilitator superfamily MFS-1 (InterPro:IPR011701), Major facilitator superfamily, general substrate transporter (InterPro:IPR016196); …
AT2G30350	5	NA	0.0165038	-2.02624	Excinuclease ABC, C subunit, N-terminal; Has 35333 Blast hits to 34131 proteins in 2444 species: Archae - 798; Bacteria - 22429; Metazoa - 974; Fungi - 991; Plants - 531; Viruses - 0; Other Eukaryotes - 9610 (source: NCBI BLink).
AT2G32460	5	ATM1	0.00487489	-2.79141	myb domain protein 101 (MYB101); CONTAINS InterPro DOMAIN/s: SANT, DNA-binding (InterPro:IPR001005), Homeodomain-like (InterPro:IPR009057), Myb, DNA-binding (InterPro:IPR014778), HTH transcriptional regulator, Myb-type, DNA-binding (InterPro:IPR017930), Homeodomain-related (InterPro:IPR012287), Myb transcription factor (InterPro:IPR015495); BEST Arabidopsis thaliana protein match is: myb domain p…
AT3G13682	5	LDL2	0.0276717	-2.13362	LSD1-like2 (LDL2); CONTAINS InterPro DOMAIN/s: Amine oxidase (InterPro:IPR002937), SWIRM (InterPro:IPR007526); BEST Arabidopsis thaliana protein match is: LSD1-like 1 (TAIR:AT1G62830.1); Has 5703 Blast hits to 5142 proteins in 914 species: Archae - 48; Bacteria - 2121; Metazoa - 1514; Fungi - 564; Plants - 617; Viruses - 0; Other Eukaryotes - 839 (source: NCBI BLink).
AT3G45090	5	NA	0.0343219	-1.35559	P-loop containing nucleoside triphosphate hydrolases superfamily protein; EXPRESSED IN: 19 plant structures; EXPRESSED DURING: 8 growth stages; BEST Arabidopsis thaliana protein match is: P-loop containing nucleoside triphosphate hydrolases superfamily protein (TAIR:AT5G60760.1); Has 12357 Blast hits to 4786 proteins in 479 species: Archae - 104; Bacteria - 5921; Metazoa - 2136; Fungi - 801; Plan…
AT4G11110	5	SPA2	0.00941607	-1.03463	SPA1-related 2 (SPA2); FUNCTIONS IN: protein binding, signal transducer activity; INVOLVED IN: protein amino acid phosphorylation; LOCATED IN: CUL4 RING ubiquitin ligase complex, heterotrimeric G-protein complex; EXPRESSED IN: 23 plant structures; EXPRESSED DURING: 14 growth stages; CONTAINS InterPro DOMAIN/s: WD40 repeat 2 (InterPro:IPR019782), WD40 repeat, conserved site (InterPro:IPR019775), W…
AT4G12870	5	NA	3.2586e-05	-5.83358	Gamma interferon responsive lysosomal thiol (GILT) reductase family protein; FUNCTIONS IN: catalytic activity; LOCATED IN: endomembrane system; CONTAINS InterPro DOMAIN/s: Gamma interferon inducible lysosomal thiol reductase GILT (InterPro:IPR004911); BEST Arabidopsis thaliana protein match is: Gamma interferon responsive lysosomal thiol (GILT) reductase family protein (TAIR:AT4G12900.1); Has 302…
AT4G17220	5	ATMAP70-5	0.0279702	-5.9032	microtubule-associated proteins 70-5 (MAP70-5); CONTAINS InterPro DOMAIN/s: Myosin II heavy chain-like (InterPro:IPR009768); BEST Arabidopsis thaliana protein match is: microtubule-associated proteins 70-2 (TAIR:AT1G24764.1); Has 55887 Blast hits to 31940 proteins in 2062 species: Archae - 816; Bacteria - 7000; Metazoa - 28657; Fungi - 4455; Plants - 2969; Viruses - 117; Other Eukaryotes - 11873 …
AT4G35550	5	ATWOX13	0.00556019	-2.13747	WUSCHEL related homeobox 13 (WOX13); FUNCTIONS IN: DNA binding, sequence-specific DNA binding transcription factor activity; INVOLVED IN: regulation of transcription, DNA-dependent, regulation of transcription; LOCATED IN: nucleus; EXPRESSED IN: 30 plant structures; EXPRESSED DURING: 13 growth stages; CONTAINS InterPro DOMAIN/s: Homeobox (InterPro:IPR001356), Homeodomain-like (InterPro:IPR009057)…
AT4G37210	5	NA	0.0386772	-1.28846	Tetratricopeptide repeat (TPR)-like superfamily protein; FUNCTIONS IN: binding; INVOLVED IN: biological_process unknown; LOCATED IN: cellular_component unknown; EXPRESSED IN: 23 plant structures; EXPRESSED DURING: 14 growth stages; CONTAINS InterPro DOMAIN/s: Tetratricopeptide TPR-1 (InterPro:IPR001440), Tetratricopeptide-like helical (InterPro:IPR011990), Tetratricopeptide repeat-containing (Int…
AT4G39210	5	APL3	0.0427705	-1.2993	APL3; CONTAINS InterPro DOMAIN/s: Glucose-1-phosphate adenylyltransferase (InterPro:IPR011831), ADP-glucose pyrophosphorylase, conserved site (InterPro:IPR005836), Nucleotidyl transferase (InterPro:IPR005835); BEST Arabidopsis thaliana protein match is: Glucose-1-phosphate adenylyltransferase family protein (TAIR:AT2G21590.2); Has 8453 Blast hits to 8443 proteins in 1715 species: Archae - 406; Ba…
AT5G23670	5	LCB2	0.00216687	-1.26896	long chain base2 (LCB2); FUNCTIONS IN: protein binding, serine C-palmitoyltransferase activity; INVOLVED IN: photomorphogenesis, sphingosine biosynthetic process, sphingolipid biosynthetic process, pollen development; LOCATED IN: endoplasmic reticulum, vacuole, membrane; EXPRESSED IN: 24 plant structures; EXPRESSED DURING: 15 growth stages; CONTAINS InterPro DOMAIN/s: Aminotransferase, class I/cl…
AT5G25370	5	PLDALPHA3	0.0052738	-5.19	phospholipase D alpha 3 (PLDALPHA3); FUNCTIONS IN: phospholipase D activity; INVOLVED IN: response to water deprivation, response to salt stress, response to abscisic acid stimulus, membrane lipid catabolic process; LOCATED IN: membrane; EXPRESSED IN: leaf apex, root, flower; EXPRESSED DURING: petal differentiation and expansion stage; CONTAINS InterPro DOMAIN/s: C2 calcium/lipid-binding domain, …
AT5G36290	5	NA	0.0449455	-1.03828	Uncharacterized protein family (UPF0016); FUNCTIONS IN: molecular_function unknown; INVOLVED IN: biological_process unknown; LOCATED IN: endomembrane system, membrane; EXPRESSED IN: 23 plant structures; EXPRESSED DURING: 15 growth stages; CONTAINS InterPro DOMAIN/s: Uncharacterised protein family UPF0016 (InterPro:IPR001727); BEST Arabidopsis thaliana protein match is: Uncharacterized protein fam…
AT5G53280	5	PDV1	0.0371663	-2.08734	PLASTID DIVISION1 (PDV1); BEST Arabidopsis thaliana protein match is: plastid division2 (TAIR:AT2G16070.2); Has 1807 Blast hits to 1807 proteins in 277 species: Archae - 0; Bacteria - 0; Metazoa - 736; Fungi - 347; Plants - 385; Viruses - 0; Other Eukaryotes - 339 (source: NCBI BLink).
AT5G55180	5	NA	1.61039e-05	-3.4438	O-Glycosyl hydrolases family 17 protein; FUNCTIONS IN: cation binding, hydrolase activity, hydrolyzing O-glycosyl compounds, catalytic activity; INVOLVED IN: carbohydrate metabolic process; LOCATED IN: endomembrane system; EXPRESSED IN: 18 plant structures; EXPRESSED DURING: 11 growth stages; CONTAINS InterPro DOMAIN/s: X8 (InterPro:IPR012946), Glycoside hydrolase, catalytic core (InterPro:IPR017…
AT5G61340	5	NA	0.0336128	-2.14428	unknown protein; BEST Arabidopsis thaliana protein match is: unknown protein (TAIR:AT1G26650.1); Has 30201 Blast hits to 17322 proteins in 780 species: Archae - 12; Bacteria - 1396; Metazoa - 17338; Fungi - 3422; Plants - 5037; Viruses - 0; Other Eukaryotes - 2996 (source: NCBI BLink).
AT1G06620	5	NA	0.0338546	-2.81067	2-oxoglutarate (2OG) and Fe(II)-dependent oxygenase superfamily protein; CONTAINS InterPro DOMAIN/s: Oxoglutarate/iron-dependent oxygenase (InterPro:IPR005123); BEST Arabidopsis thaliana protein match is: 2-oxoglutarate (2OG) and Fe(II)-dependent oxygenase superfamily protein (TAIR:AT3G61400.1); Has 8339 Blast hits to 8299 proteins in 1003 species: Archae - 0; Bacteria - 1128; Metazoa - 122; Fung…
AT1G06970	5	ATCHX14	0.0035521	-4.15549	cation/hydrogen exchanger 14 (CHX14); FUNCTIONS IN: monovalent cation:hydrogen antiporter activity, sodium:hydrogen antiporter activity; INVOLVED IN: cation transport; LOCATED IN: integral to membrane; EXPRESSED IN: 6 plant structures; EXPRESSED DURING: L mature pollen stage, M germinated pollen stage, 4 anthesis; CONTAINS InterPro DOMAIN/s: Cation/H+ exchanger (InterPro:IPR006153); BEST Arabidop…
AT1G17750	5	AtPEPR2	0.00290806	-4.79664	PEP1 receptor 2 (PEPR2); FUNCTIONS IN: protein serine/threonine kinase activity, peptide binding, kinase activity, ATP binding; INVOLVED IN: response to jasmonic acid stimulus, protein amino acid phosphorylation, transmembrane receptor protein tyrosine kinase signaling pathway, defense response to bacterium, response to wounding; LOCATED IN: plasma membrane; EXPRESSED IN: 17 plant structures; EXP…
AT1G21310	5	ATEXT3	0.0157512	-1.40814	extensin 3 (EXT3); FUNCTIONS IN: structural constituent of cell wall; INVOLVED IN: plant-type cell wall organization; LOCATED IN: endomembrane system; EXPRESSED IN: 7 plant structures; EXPRESSED DURING: 4 anthesis, F mature embryo stage, petal differentiation and expansion stage, E expanded cotyledon stage, D bilateral stage; CONTAINS InterPro DOMAIN/s: Extensin-like repeat (InterPro:IPR006706); …
AT1G48470	5	GLN1;5	0.000274738	-5.63544	glutamine synthetase 1;5 (GLN1;5); FUNCTIONS IN: glutamate-ammonia ligase activity; INVOLVED IN: nitrogen compound metabolic process, glutamine biosynthetic process; LOCATED IN: chloroplast; EXPRESSED IN: 10 plant structures; EXPRESSED DURING: L mature pollen stage, 4 anthesis, petal differentiation and expansion stage, E expanded cotyledon stage; CONTAINS InterPro DOMAIN/s: Glutamine synthetase,…	AT1G03210
AT1G51070	5	bHLH115	0.00171962	-1.43084	basic Helix-Loop-Helix 115 (bHLH115); FUNCTIONS IN: DNA binding, sequence-specific DNA binding transcription factor activity; INVOLVED IN: regulation of transcription; LOCATED IN: nucleus; EXPRESSED IN: 22 plant structures; EXPRESSED DURING: 13 growth stages; CONTAINS InterPro DOMAIN/s: Helix-loop-helix DNA-binding domain (InterPro:IPR001092), Helix-loop-helix DNA-binding (InterPro:IPR011598); BE…
AT1G62990	5	IXR11	0.000266342	-5.23747	KNOTTED-like homeobox of Arabidopsis thaliana 7 (KNAT7); CONTAINS InterPro DOMAIN/s: ELK (InterPro:IPR005539), KNOX1 (InterPro:IPR005540), Homeobox (InterPro:IPR001356), Homeodomain-like (InterPro:IPR009057), KNOX2 (InterPro:IPR005541), Homeodomain-related (InterPro:IPR012287); BEST Arabidopsis thaliana protein match is: KNOTTED1-like homeobox gene 3 (TAIR:AT5G25220.1); Has 5187 Blast hits to 518…
AT1G63900	5	DAL1	0.0106428	-1.39192	E3 Ubiquitin ligase family protein; FUNCTIONS IN: zinc ion binding; EXPRESSED IN: 22 plant structures; EXPRESSED DURING: 13 growth stages; CONTAINS InterPro DOMAIN/s: Zinc finger, RING-type (InterPro:IPR001841), E3 Ubiquitin ligase (InterPro:IPR022170); BEST Arabidopsis thaliana protein match is: E3 Ubiquitin ligase family protein (TAIR:AT1G59560.1); Has 3444 Blast hits to 3338 proteins in 260 sp…
AT1G63930	5	ROH1	0.0303905	-3.71163	from the Czech 'roh' meaning 'corner' (ROH1); CONTAINS InterPro DOMAIN/s: Protein BYPASS related (InterPro:IPR008511); BEST Arabidopsis thaliana protein match is: Protein of unknown function (DUF793) (TAIR:AT4G23530.1); Has 150 Blast hits to 147 proteins in 21 species: Archae - 0; Bacteria - 0; Metazoa - 3; Fungi - 1; Plants - 145; Viruses - 0; Other Eukaryotes - 1 (source: NCBI BLink).
AT1G75030	5	ATLP-3	0.00896279	-3.29368	thaumatin-like protein 3 (TLP-3); FUNCTIONS IN: molecular_function unknown; INVOLVED IN: response to other organism; LOCATED IN: endomembrane system; EXPRESSED IN: 21 plant structures; EXPRESSED DURING: 13 growth stages; CONTAINS InterPro DOMAIN/s: Thaumatin, conserved site (InterPro:IPR017949), Thaumatin, pathogenesis-related (InterPro:IPR001938); BEST Arabidopsis thaliana protein match is: Path…
AT1G79270	5	ECT8	1.64996e-05	-1.64718	evolutionarily conserved C-terminal region 8 (ECT8); CONTAINS InterPro DOMAIN/s: YTH domain (InterPro:IPR007275); BEST Arabidopsis thaliana protein match is: evolutionarily conserved C-terminal region 6 (TAIR:AT3G17330.1); Has 30201 Blast hits to 17322 proteins in 780 species: Archae - 12; Bacteria - 1396; Metazoa - 17338; Fungi - 3422; Plants - 5037; Viruses - 0; Other Eukaryotes - 2996 (source:…
AT2G20825	5	ULT2	0.0385034	-3.35389	ULTRAPETALA 2 (ULT2); FUNCTIONS IN: DNA binding; INVOLVED IN: biological_process unknown; LOCATED IN: cytosol, nucleus; EXPRESSED IN: 7 plant structures; EXPRESSED DURING: 6 growth stages; CONTAINS InterPro DOMAIN/s: Developmental regulator, ULTRAPETALA (InterPro:IPR020533), SAND domain (InterPro:IPR000770); BEST Arabidopsis thaliana protein match is: Developmental regulator, ULTRAPETALA (TAIR:AT…
AT2G31560	5	NA	0.04277	-1.46384	Protein of unknown function (DUF1685); CONTAINS InterPro DOMAIN/s: Protein of unknown function DUF1685 (InterPro:IPR012881); BEST Arabidopsis thaliana protein match is: Protein of unknown function (DUF1685) (TAIR:AT1G05870.4); Has 279 Blast hits to 279 proteins in 15 species: Archae - 0; Bacteria - 0; Metazoa - 0; Fungi - 0; Plants - 279; Viruses - 0; Other Eukaryotes - 0 (source: NCBI BLink).
AT2G32480	5	ARASP	0.0206448	-1.49893	ARABIDOPSIS SERIN PROTEASE (ARASP); FUNCTIONS IN: metalloendopeptidase activity; INVOLVED IN: proteolysis, chloroplast organization; LOCATED IN: chloroplast, plastid, chloroplast inner membrane; EXPRESSED IN: 24 plant structures; EXPRESSED DURING: 13 growth stages; CONTAINS InterPro DOMAIN/s: Peptidase M50 (InterPro:IPR008915), PDZ/DHR/GLGF (InterPro:IPR001478), Peptidase M50, putative membrane-a…
AT2G37090	5	IRX9	0.000189324	-5.69909	IRREGULAR XYLEM 9 (IRX9); CONTAINS InterPro DOMAIN/s: Glycosyl transferase, family 43 (InterPro:IPR005027); BEST Arabidopsis thaliana protein match is: Nucleotide-diphospho-sugar transferases superfamily protein (TAIR:AT1G27600.2); Has 591 Blast hits to 584 proteins in 85 species: Archae - 0; Bacteria - 0; Metazoa - 323; Fungi - 0; Plants - 254; Viruses - 0; Other Eukaryotes - 14 (source: NCBI BL…
AT2G37180	5	PIP2;3	0.0313891	-1.34493	RESPONSIVE TO DESICCATION 28 (RD28); FUNCTIONS IN: water channel activity; INVOLVED IN: response to desiccation, response to water deprivation, transport, response to osmotic stress; LOCATED IN: plasma membrane, membrane; EXPRESSED IN: shoot, root, flower, cultured cell, leaf; CONTAINS InterPro DOMAIN/s: Major intrinsic protein, conserved site (InterPro:IPR022357), Aquaporin (InterPro:IPR012269),…
AT2G38830	5	NA	0.00673078	-4.32408	Ubiquitin-conjugating enzyme/RWD-like protein; FUNCTIONS IN: molecular_function unknown; INVOLVED IN: protein modification process, protein transport; LOCATED IN: endomembrane system; EXPRESSED IN: root; CONTAINS InterPro DOMAIN/s: Ubiquitin-conjugating enzyme/RWD-like (InterPro:IPR016135), Tumour susceptibility gene 101 (InterPro:IPR008883), Steadiness box (InterPro:IPR017916); BEST Arabidopsis …
AT3G01345	5	NA	0.000287793	-3.1395	Expressed protein; FUNCTIONS IN: hydrolase activity, hydrolyzing O-glycosyl compounds; INVOLVED IN: carbohydrate metabolic process; LOCATED IN: membrane; CONTAINS InterPro DOMAIN/s: Glycoside hydrolase, family 35 (InterPro:IPR001944); BEST Arabidopsis thaliana protein match is: unknown protein (TAIR:AT5G28919.1); Has 35333 Blast hits to 34131 proteins in 2444 species: Archae - 798; Bacteria - 224…
AT3G03470	5	CYP89A9	0.000946401	-2.9686	"cytochrome P450, family 87, subfamily A, polypeptide 9" (CYP89A9); FUNCTIONS IN: electron carrier activity, monooxygenase activity, iron ion binding, oxygen binding, heme binding; INVOLVED IN: response to cyclopentenone; LOCATED IN: endomembrane system; EXPRESSED IN: 22 plant structures; EXPRESSED DURING: 13 growth stages; CONTAINS InterPro DOMAIN/s: Cytochrome P450 (InterPro:IPR001128), Cytochr…
AT3G08010	5	ATAB2	0.0189674	-1.40689	ATAB2; FUNCTIONS IN: RNA binding; INVOLVED IN: de-etiolation, chloroplast organization, translation; LOCATED IN: chloroplast; EXPRESSED IN: 22 plant structures; EXPRESSED DURING: 13 growth stages; CONTAINS InterPro DOMAIN/s: Protein of unknown function DUF1092 (InterPro:IPR009472); Has 382 Blast hits to 382 proteins in 92 species: Archae - 0; Bacteria - 177; Metazoa - 0; Fungi - 0; Plants - 50; V…
AT3G08860	5	PYD4	0.0173911	-3.83823	PYRIMIDINE 4 (PYD4); FUNCTIONS IN: pyridoxal phosphate binding, transaminase activity, catalytic activity, alanine-glyoxylate transaminase activity; INVOLVED IN: cellular response to nitrogen levels; LOCATED IN: mitochondrion; EXPRESSED IN: 14 plant structures; EXPRESSED DURING: LP.06 six leaves visible, LP.04 four leaves visible, 4 anthesis; CONTAINS InterPro DOMAIN/s: Pyridoxal phosphate-depend…
AT3G15510	5	ANAC056	0.0402012	-1.92291	NAC domain containing protein 2 (NAC2); FUNCTIONS IN: sequence-specific DNA binding transcription factor activity; INVOLVED IN: multicellular organismal development, regulation of transcription; LOCATED IN: cellular_component unknown; EXPRESSED IN: 13 plant structures; EXPRESSED DURING: LP.06 six leaves visible, LP.04 four leaves visible, 4 anthesis, petal differentiation and expansion stage; CON…
AT3G20060	5	UBC19	0.0396715	-1.02616	ubiquitin-conjugating enzyme19 (UBC19); CONTAINS InterPro DOMAIN/s: Ubiquitin-conjugating enzyme/RWD-like (InterPro:IPR016135), Ubiquitin-conjugating enzyme E2 H10 (InterPro:IPR015582), Ubiquitin-conjugating enzyme, E2 (InterPro:IPR000608); BEST Arabidopsis thaliana protein match is: ubiquitin-conjugating enzyme 20 (TAIR:AT1G50490.1); Has 2436 Blast hits to 2429 proteins in 193 species: Archae - …
AT3G23010	5	AtRLP36	0.00719485	-5.60269	receptor like protein 36 (RLP36); CONTAINS InterPro DOMAIN/s: Leucine-rich repeat (InterPro:IPR001611); BEST Arabidopsis thaliana protein match is: receptor like protein 38 (TAIR:AT3G23120.1); Has 98934 Blast hits to 26273 proteins in 1049 species: Archae - 38; Bacteria - 5801; Metazoa - 19602; Fungi - 835; Plants - 65537; Viruses - 10; Other Eukaryotes - 7111 (source: NCBI BLink).
AT4G00165	5	NA	0.00258954	-1.96698	Bifunctional inhibitor/lipid-transfer protein/seed storage 2S albumin superfamily protein; FUNCTIONS IN: lipid binding; INVOLVED IN: N-terminal protein myristoylation, lipid transport; LOCATED IN: endomembrane system; CONTAINS InterPro DOMAIN/s: Bifunctional inhibitor/plant lipid transfer protein/seed storage (InterPro:IPR016140), Plant lipid transfer protein/seed storage/trypsin-alpha amylase in…
AT4G00750	5	NA	0.0204013	-1.24599	S-adenosyl-L-methionine-dependent methyltransferases superfamily protein; CONTAINS InterPro DOMAIN/s: Protein of unknown function DUF248, methyltransferase putative (InterPro:IPR004159); BEST Arabidopsis thaliana protein match is: S-adenosyl-L-methionine-dependent methyltransferases superfamily protein (TAIR:AT2G45750.1); Has 1807 Blast hits to 1807 proteins in 277 species: Archae - 0; Bacteria -…
AT4G01920	5	NA	0.0209628	-2.98742	Cysteine/Histidine-rich C1 domain family protein; INVOLVED IN: intracellular signaling pathway; LOCATED IN: cellular_component unknown; EXPRESSED IN: 13 plant structures; EXPRESSED DURING: 8 growth stages; CONTAINS InterPro DOMAIN/s: Protein kinase C-like, phorbol ester/diacylglycerol binding (InterPro:IPR002219), DC1 (InterPro:IPR004146), C1-like (InterPro:IPR011424); BEST Arabidopsis thaliana p…
AT4G02360	5	NA	0.00760353	-4.24867	Protein of unknown function, DUF538; FUNCTIONS IN: molecular_function unknown; INVOLVED IN: biological_process unknown; LOCATED IN: endomembrane system; EXPRESSED IN: 9 plant structures; EXPRESSED DURING: LP.04 four leaves visible, 4 anthesis, C globular stage, petal differentiation and expansion stage, E expanded cotyledon stage; CONTAINS InterPro DOMAIN/s: Protein of unknown function DUF538 (In…
AT4G14430	5	ATECI2	0.0466985	-1.21794	indole-3-butyric acid response 10 (IBR10); FUNCTIONS IN: catalytic activity, dodecenoyl-CoA delta-isomerase activity; INVOLVED IN: fatty acid catabolic process, root hair elongation, metabolic process, indolebutyric acid metabolic process, response to indolebutyric acid stimulus; LOCATED IN: peroxisome; EXPRESSED IN: 24 plant structures; EXPRESSED DURING: 15 growth stages; CONTAINS InterPro DOMAI…
AT4G15480	5	UGT84A1	0.0269411	-1.83913	UGT84A1; CONTAINS InterPro DOMAIN/s: UDP-glucuronosyl/UDP-glucosyltransferase (InterPro:IPR002213); BEST Arabidopsis thaliana protein match is: UDP-Glycosyltransferase superfamily protein (TAIR:AT4G15490.1); Has 7986 Blast hits to 7909 proteins in 477 species: Archae - 0; Bacteria - 354; Metazoa - 2305; Fungi - 71; Plants - 5077; Viruses - 110; Other Eukaryotes - 69 (source: NCBI BLink).
AT4G19860	5	NA	8.37428e-05	-1.06132	alpha/beta-Hydrolases superfamily protein; FUNCTIONS IN: phosphatidylcholine-sterol O-acyltransferase activity; INVOLVED IN: lipid metabolic process; LOCATED IN: cellular_component unknown; EXPRESSED IN: 23 plant structures; EXPRESSED DURING: 15 growth stages; CONTAINS InterPro DOMAIN/s: Lecithin:cholesterol acyltransferase (InterPro:IPR003386); BEST Arabidopsis thaliana protein match is: lecithi…
AT4G22790	5	NA	7.69824e-05	-5.28132	MATE efflux family protein; FUNCTIONS IN: antiporter activity, drug transmembrane transporter activity, transporter activity; INVOLVED IN: drug transmembrane transport, transmembrane transport; LOCATED IN: membrane; EXPRESSED IN: 20 plant structures; EXPRESSED DURING: 10 growth stages; CONTAINS InterPro DOMAIN/s: Multi antimicrobial extrusion protein MatE (InterPro:IPR002528); BEST Arabidopsis th…
AT4G34850	5	LAP5	5.2497e-07	-6.52233	LESS ADHESIVE POLLEN 5 (LAP5); FUNCTIONS IN: transferase activity, transferring acyl groups other than amino-acyl groups, catalytic activity, acyltransferase activity; INVOLVED IN: phenylpropanoid biosynthetic process, pollen exine formation; LOCATED IN: cellular_component unknown; EXPRESSED IN: leaf whorl, sepal, anther, flower, seed; EXPRESSED DURING: petal differentiation and expansion stage, …
AT5G02620	5	ANK1	0.0318699	-1.52492	ankyrin-like1 (ANK1); LOCATED IN: endoplasmic reticulum, plasma membrane; EXPRESSED IN: 22 plant structures; EXPRESSED DURING: 13 growth stages; CONTAINS InterPro DOMAIN/s: Ankyrin repeat-containing domain (InterPro:IPR020683), Ankyrin repeat (InterPro:IPR002110); BEST Arabidopsis thaliana protein match is: Ankyrin repeat family protein (TAIR:AT1G07710.1); Has 75028 Blast hits to 30555 proteins i…
AT5G07571	5	NA	0.00123491	-4.55849	Oleosin family protein; FUNCTIONS IN: molecular_function unknown; INVOLVED IN: biological_process unknown; LOCATED IN: monolayer-surrounded lipid storage body, integral to membrane; CONTAINS InterPro DOMAIN/s: Oleosin (InterPro:IPR000136); BEST Arabidopsis thaliana protein match is: glycine-rich protein 20 (TAIR:AT5G07560.1); Has 30201 Blast hits to 17322 proteins in 780 species: Archae - 12; Bac…
AT5G09630	5	NA	0.000129204	-6.13606	LisH/CRA/RING-U-box domains-containing protein; FUNCTIONS IN: zinc ion binding; INVOLVED IN: biological_process unknown; LOCATED IN: cellular_component unknown; EXPRESSED IN: 17 plant structures; EXPRESSED DURING: 9 growth stages; CONTAINS InterPro DOMAIN/s: Zinc finger, RING-type (InterPro:IPR001841), CTLH, C-terminal LisH motif (InterPro:IPR006595), LisH dimerisation motif (InterPro:IPR006594),…
AT5G17200	5	NA	0.000730461	-5.31028	Pectin lyase-like superfamily protein; FUNCTIONS IN: polygalacturonase activity; INVOLVED IN: carbohydrate metabolic process; LOCATED IN: endomembrane system; EXPRESSED IN: leaf whorl, sperm cell, sepal, flower, pedicel; EXPRESSED DURING: 4 anthesis, petal differentiation and expansion stage; CONTAINS InterPro DOMAIN/s: Pectin lyase fold/virulence factor (InterPro:IPR011050), Pectin lyase fold (I…
AT5G18340	5	NA	5.25977e-05	-6.58581	ARM repeat superfamily protein; FUNCTIONS IN: ubiquitin-protein ligase activity, binding; INVOLVED IN: protein ubiquitination; LOCATED IN: ubiquitin ligase complex; EXPRESSED IN: stem, sperm cell, flower, leaf; EXPRESSED DURING: LP.04 four leaves visible, petal differentiation and expansion stage; CONTAINS InterPro DOMAIN/s: U box domain (InterPro:IPR003613), Armadillo-like helical (InterPro:IPR0…
AT5G39590	5	NA	0.0201624	-1.12143	TLD-domain containing nucleolar protein; FUNCTIONS IN: molecular_function unknown; INVOLVED IN: N-terminal protein myristoylation; LOCATED IN: cellular_component unknown; EXPRESSED IN: 24 plant structures; EXPRESSED DURING: 15 growth stages; CONTAINS InterPro DOMAIN/s: TLDc (InterPro:IPR006571); Has 191 Blast hits to 191 proteins in 77 species: Archae - 0; Bacteria - 0; Metazoa - 80; Fungi - 11; …
AT5G45330	5	DCP5-L	0.00657119	-2.38468	decapping 5-like (DCP5-L); LOCATED IN: chloroplast; CONTAINS InterPro DOMAIN/s: DFDF motif (InterPro:IPR019050), FFD/TFG box motif (InterPro:IPR019053); BEST Arabidopsis thaliana protein match is: decapping 5 (TAIR:AT1G26110.2); Has 2301 Blast hits to 1293 proteins in 233 species: Archae - 0; Bacteria - 31; Metazoa - 606; Fungi - 462; Plants - 179; Viruses - 16; Other Eukaryotes - 1007 (source: N…
AT5G57140	5	ATPAP28	0.0239777	-2.02877	purple acid phosphatase 28 (PAP28); FUNCTIONS IN: protein serine/threonine phosphatase activity, acid phosphatase activity; LOCATED IN: endomembrane system; EXPRESSED IN: 20 plant structures; EXPRESSED DURING: 9 growth stages; CONTAINS InterPro DOMAIN/s: Metallophosphoesterase (InterPro:IPR004843), Phosphoesterase At2g46880 (InterPro:IPR011230); BEST Arabidopsis thaliana protein match is: purple …
AT5G57655	5	NA	0.0195369	-1.02956	xylose isomerase family protein; FUNCTIONS IN: xylose isomerase activity; INVOLVED IN: carbohydrate metabolic process; LOCATED IN: endoplasmic reticulum, plasma membrane, vacuole; EXPRESSED IN: 25 plant structures; EXPRESSED DURING: 14 growth stages; CONTAINS InterPro DOMAIN/s: Xylose isomerase-like, TIM barrel domain (InterPro:IPR013022), Xylose isomerase (InterPro:IPR001998), Xylose isomerase, …
AT5G66690	5	UGT72E2	0.0143779	-3.31001	UGT72E2; CONTAINS InterPro DOMAIN/s: UDP-glucuronosyl/UDP-glucosyltransferase (InterPro:IPR002213); BEST Arabidopsis thaliana protein match is: UDP-Glycosyltransferase superfamily protein (TAIR:AT5G26310.1); Has 1807 Blast hits to 1807 proteins in 277 species: Archae - 0; Bacteria - 0; Metazoa - 736; Fungi - 347; Plants - 385; Viruses - 0; Other Eukaryotes - 339 (source: NCBI BLink).
AT3G01600	6	anac044	0.0468589	1.18141	NAC domain containing protein 44 (NAC044); FUNCTIONS IN: sequence-specific DNA binding transcription factor activity; INVOLVED IN: multicellular organismal development, regulation of transcription; CONTAINS InterPro DOMAIN/s: No apical meristem (NAM) protein (InterPro:IPR003441); BEST Arabidopsis thaliana protein match is: NAC domain containing protein 85 (TAIR:AT5G14490.1); Has 1967 Blast hits t…
AT1G14370	6	APK2A	0.000721445	-1.70587	protein kinase 2A (APK2A); FUNCTIONS IN: protein serine/threonine kinase activity, protein kinase activity, kinase activity, ATP binding; INVOLVED IN: protein amino acid phosphorylation; LOCATED IN: chloroplast; EXPRESSED IN: 17 plant structures; EXPRESSED DURING: 9 growth stages; CONTAINS InterPro DOMAIN/s: Protein kinase, ATP binding site (InterPro:IPR017441), Protein kinase, catalytic domain (…
AT1G14450	6	NA	0.00275137	-1.17719	NADH dehydrogenase (ubiquinone)s; FUNCTIONS IN: NADH dehydrogenase (ubiquinone) activity; INVOLVED IN: photorespiration; LOCATED IN: mitochondrial membrane, respiratory chain complex I; EXPRESSED IN: 23 plant structures; EXPRESSED DURING: 15 growth stages; CONTAINS InterPro DOMAIN/s: NADH:ubiquinone oxidoreductase, B12 subunit (InterPro:IPR012576); BEST Arabidopsis thaliana protein match is: NADH…
AT1G27640	6	NA	0.0155618	-3.11426	unknown protein; Has 3 Blast hits to 3 proteins in 1 species: Archae - 0; Bacteria - 0; Metazoa - 0; Fungi - 0; Plants - 3; Viruses - 0; Other Eukaryotes - 0 (source: NCBI BLink).
AT1G44890	6	NA	0.0328626	-2.11532	BEST Arabidopsis thaliana protein match is: homolog of yeast oxidase assembly 1 (OXA1) (TAIR:AT5G62050.1); Has 40 Blast hits to 40 proteins in 7 species: Archae - 0; Bacteria - 0; Metazoa - 0; Fungi - 0; Plants - 39; Viruses - 0; Other Eukaryotes - 1 (source: NCBI BLink).
AT1G45145	6	ATH5	0.00180364	-2.34588	thioredoxin H-type 5 (TRX5); FUNCTIONS IN: oxidoreductase activity, acting on sulfur group of donors, disulfide as acceptor; INVOLVED IN: response to oxidative stress, response to cadmium ion, defense response to fungus, response to microbial phytotoxin; LOCATED IN: cytosol, plasma membrane; EXPRESSED IN: 25 plant structures; EXPRESSED DURING: 15 growth stages; CONTAINS InterPro DOMAIN/s: Thiored…
AT1G49740	6	NA	0.0266138	-1.10521	PLC-like phosphodiesterases superfamily protein; FUNCTIONS IN: phospholipase C activity, phosphoric diester hydrolase activity; INVOLVED IN: intracellular signaling pathway, lipid metabolic process; LOCATED IN: endomembrane system; EXPRESSED IN: 22 plant structures; EXPRESSED DURING: 13 growth stages; CONTAINS InterPro DOMAIN/s: Phospholipase C, phosphatidylinositol-specific , X domain (InterPro:…
AT1G53060	6	NA	0.00125285	-5.30837	Legume lectin family protein; FUNCTIONS IN: carbohydrate binding, binding; INVOLVED IN: biological_process unknown; LOCATED IN: cellular_component unknown; EXPRESSED IN: 21 plant structures; EXPRESSED DURING: 13 growth stages; CONTAINS InterPro DOMAIN/s: Legume lectin, beta chain (InterPro:IPR001220), Concanavalin A-like lectin/glucanase, subgroup (InterPro:IPR013320), Concanavalin A-like lectin/…
AT1G53540	6	NA	0.0438307	-1.0452	HSP20-like chaperones superfamily protein; CONTAINS InterPro DOMAIN/s: Heat shock protein Hsp20 (InterPro:IPR002068), HSP20-like chaperone (InterPro:IPR008978); BEST Arabidopsis thaliana protein match is: heat shock protein 17.4 (TAIR:AT3G46230.1); Has 7090 Blast hits to 7089 proteins in 1610 species: Archae - 175; Bacteria - 4287; Metazoa - 66; Fungi - 302; Plants - 1606; Viruses - 0; Other Euka…
AT2G01275	6	NA	0.0496882	-2.90736	RING/FYVE/PHD zinc finger superfamily protein; FUNCTIONS IN: zinc ion binding; CONTAINS InterPro DOMAIN/s: Protein of unknown function DUF3675 (InterPro:IPR022143), Zinc finger, C3HC4 RING-type (InterPro:IPR018957), Zinc finger, RING-CH-type (InterPro:IPR011016); BEST Arabidopsis thaliana protein match is: RING/FYVE/PHD zinc finger superfamily protein (TAIR:AT5G38070.1); Has 30201 Blast hits to 1…
AT2G07681	6	ABCI4	0.031496	-1.04417	Cytochrome C assembly protein; FUNCTIONS IN: heme transporter activity; INVOLVED IN: cytochrome complex assembly, respiratory chain complex IV assembly, heme transport, protein complex assembly; LOCATED IN: membrane; CONTAINS InterPro DOMAIN/s: Cytochrome c-type biogenesis protein CcmC (InterPro:IPR003557), Cytochrome c assembly protein (InterPro:IPR002541); BEST Arabidopsis thaliana protein matc…
AT2G23160	6	NA	0.026279	-6.67925	F-box family protein; FUNCTIONS IN: molecular_function unknown; INVOLVED IN: biological_process unknown; LOCATED IN: chloroplast; CONTAINS InterPro DOMAIN/s: F-box domain, cyclin-like (InterPro:IPR001810), F-box domain, Skp2-like (InterPro:IPR022364), F-box associated domain, type 3 (InterPro:IPR013187), F-box associated interaction domain (InterPro:IPR017451); BEST Arabidopsis thaliana protein m…
AT2G26680	6	NA	0.0452404	-1.43346	CONTAINS InterPro DOMAIN/s: Methyltransferase FkbM (InterPro:IPR006342); Has 1073 Blast hits to 1073 proteins in 243 species: Archae - 45; Bacteria - 509; Metazoa - 0; Fungi - 4; Plants - 60; Viruses - 4; Other Eukaryotes - 451 (source: NCBI BLink).
AT2G28420	6	GLYI8	0.000464015	-5.27379	Lactoylglutathione lyase / glyoxalase I family protein; CONTAINS InterPro DOMAIN/s: Glyoxalase/bleomycin resistance protein/dioxygenase (InterPro:IPR004360); BEST Arabidopsis thaliana protein match is: Lactoylglutathione lyase / glyoxalase I family protein (TAIR:AT1G80160.1); Has 1054 Blast hits to 1054 proteins in 326 species: Archae - 2; Bacteria - 538; Metazoa - 105; Fungi - 6; Plants - 229; V…
AT2G33590	6	AtCRL1	0.00688693	-1.229	NAD(P)-binding Rossmann-fold superfamily protein; FUNCTIONS IN: coenzyme binding, binding, cinnamoyl-CoA reductase activity, catalytic activity; INVOLVED IN: response to cadmium ion, lignin biosynthetic process; LOCATED IN: cellular_component unknown; EXPRESSED IN: 23 plant structures; EXPRESSED DURING: 13 growth stages; CONTAINS InterPro DOMAIN/s: NAD-dependent epimerase/dehydratase (InterPro:IP…
AT2G35640	6	NA	3.62726e-05	-6.29408	Homeodomain-like superfamily protein; CONTAINS InterPro DOMAIN/s: MYB-like (InterPro:IPR017877); BEST Arabidopsis thaliana protein match is: hydroxyproline-rich glycoprotein family protein (TAIR:AT1G31310.1); Has 705 Blast hits to 695 proteins in 85 species: Archae - 0; Bacteria - 25; Metazoa - 102; Fungi - 42; Plants - 506; Viruses - 2; Other Eukaryotes - 28 (source: NCBI BLink).
AT2G38080	6	ATLMCO4	5.95015e-05	-4.02992	IRREGULAR XYLEM 12 (IRX12); FUNCTIONS IN: laccase activity; INVOLVED IN: secondary cell wall biogenesis; LOCATED IN: endomembrane system, apoplast; EXPRESSED IN: 24 plant structures; EXPRESSED DURING: 13 growth stages; CONTAINS InterPro DOMAIN/s: Multicopper oxidase, type 3 (InterPro:IPR011707), Laccase (InterPro:IPR017761), Multicopper oxidase, type 2 (InterPro:IPR011706), Cupredoxin (InterPro:I…
AT2G39820	6	eIF6B	0.000204989	-5.94855	Translation initiation factor IF6; FUNCTIONS IN: ribosome binding, translation initiation factor activity; INVOLVED IN: translational initiation, mature ribosome assembly; LOCATED IN: cellular_component unknown; EXPRESSED IN: 7 plant structures; EXPRESSED DURING: L mature pollen stage, M germinated pollen stage, 4 anthesis, petal differentiation and expansion stage; CONTAINS InterPro DOMAIN/s: Tr…
AT2G40890	6	CYP98A3	0.00724707	-1.09192	cytochrome P450, family 98, subfamily A, polypeptide 3 (CYP98A3); FUNCTIONS IN: monooxygenase activity, p-coumarate 3-hydroxylase activity; INVOLVED IN: coumarin biosynthetic process, lignin biosynthetic process, phenylpropanoid biosynthetic process, flavonoid biosynthetic process; LOCATED IN: mitochondrion, endoplasmic reticulum, plasma membrane, microsome; EXPRESSED IN: 25 plant structures; EXP…
AT3G04550	6	NA	0.0163116	-1.13834	unknown protein; INVOLVED IN: biological_process unknown; LOCATED IN: chloroplast stroma, chloroplast; EXPRESSED IN: 22 plant structures; EXPRESSED DURING: 13 growth stages; BEST Arabidopsis thaliana protein match is: unknown protein (TAIR:AT5G28500.1); Has 110 Blast hits to 110 proteins in 51 species: Archae - 0; Bacteria - 67; Metazoa - 1; Fungi - 0; Plants - 41; Viruses - 0; Other Eukaryotes -…
AT3G28720	6	NA	0.0436627	-1.27081	unknown protein; FUNCTIONS IN: molecular_function unknown; INVOLVED IN: biological_process unknown; LOCATED IN: cellular_component unknown; EXPRESSED IN: 25 plant structures; EXPRESSED DURING: 13 growth stages; BEST Arabidopsis thaliana protein match is: unknown protein (TAIR:AT5G58100.1); Has 1610 Blast hits to 344 proteins in 85 species: Archae - 0; Bacteria - 567; Metazoa - 95; Fungi - 71; Pla…
AT3G48340	6	CEP2	0.0404307	-5.18512	Cysteine proteinases superfamily protein; FUNCTIONS IN: cysteine-type peptidase activity, protein binding; INVOLVED IN: proteolysis; LOCATED IN: endomembrane system; CONTAINS InterPro DOMAIN/s: Peptidase C1A, papain (InterPro:IPR013128), Proteinase inhibitor I29, cathepsin propeptide (InterPro:IPR013201), Peptidase C1A, papain C-terminal (InterPro:IPR000668), Peptidase, cysteine peptidase active …
AT3G51860	6	ATCAX3	0.00487489	-1.23652	cation exchanger 3 (CAX3); CONTAINS InterPro DOMAIN/s: Sodium/calcium exchanger membrane region (InterPro:IPR004837), Calcium/proton exchanger superfamily (InterPro:IPR004798), Calcium/proton exchanger (InterPro:IPR004713); BEST Arabidopsis thaliana protein match is: cation exchanger 1 (TAIR:AT2G38170.1); Has 3567 Blast hits to 3405 proteins in 1022 species: Archae - 24; Bacteria - 2167; Metazoa …
AT3G57030	6	NA	0.0420971	-1.61907	Calcium-dependent phosphotriesterase superfamily protein; FUNCTIONS IN: strictosidine synthase activity; INVOLVED IN: alkaloid biosynthetic process, biosynthetic process; LOCATED IN: endoplasmic reticulum, plasma membrane, plant-type cell wall; EXPRESSED IN: 24 plant structures; EXPRESSED DURING: 13 growth stages; CONTAINS InterPro DOMAIN/s: Strictosidine synthase, conserved region (InterPro:IPR0…
AT4G04330	6	AtRbcX1	0.0374796	-1.74133	Chaperonin-like RbcX protein; CONTAINS InterPro DOMAIN/s: Chaperonin-like RbcX (InterPro:IPR003435); Has 30201 Blast hits to 17322 proteins in 780 species: Archae - 12; Bacteria - 1396; Metazoa - 17338; Fungi - 3422; Plants - 5037; Viruses - 0; Other Eukaryotes - 2996 (source: NCBI BLink).
AT4G05390	6	ATRFNR1	0.018884	-1.01893	root FNR 1 (RFNR1); FUNCTIONS IN: oxidoreductase activity, copper ion binding; INVOLVED IN: oxidation reduction; LOCATED IN: chloroplast, thylakoid membrane; EXPRESSED IN: 22 plant structures; EXPRESSED DURING: 13 growth stages; CONTAINS InterPro DOMAIN/s: Ferredoxin reductase-type FAD-binding domain (InterPro:IPR017927), Oxidoreductase, FAD-binding domain (InterPro:IPR008333), Ferredoxin--NADP r…
AT4G09170	6	NA	0.0170681	-6.36622	unknown protein; BEST Arabidopsis thaliana protein match is: unknown protein (TAIR:AT1G35430.1); Has 23 Blast hits to 23 proteins in 5 species: Archae - 0; Bacteria - 0; Metazoa - 0; Fungi - 0; Plants - 23; Viruses - 0; Other Eukaryotes - 0 (source: NCBI BLink).
AT4G09670	6	NA	0.0331117	-1.13542	Oxidoreductase family protein; FUNCTIONS IN: oxidoreductase activity, binding, catalytic activity; INVOLVED IN: oxidation reduction, metabolic process; LOCATED IN: cellular_component unknown; EXPRESSED IN: 23 plant structures; EXPRESSED DURING: 13 growth stages; CONTAINS InterPro DOMAIN/s: Oxidoreductase, N-terminal (InterPro:IPR000683), Oxidoreductase, C-terminal (InterPro:IPR004104), NAD(P)-bin…
AT4G18550	6	AtDSEL	0.0249918	-4.10745	alpha/beta-Hydrolases superfamily protein; FUNCTIONS IN: triglyceride lipase activity; INVOLVED IN: lipid metabolic process; LOCATED IN: cellular_component unknown; EXPRESSED IN: 7 plant structures; EXPRESSED DURING: 4 anthesis, petal differentiation and expansion stage; CONTAINS InterPro DOMAIN/s: Lipase, class 3 (InterPro:IPR002921); BEST Arabidopsis thaliana protein match is: alpha/beta-Hydrol…
AT4G19645	6	NA	0.01865	-2.05783	TRAM, LAG1 and CLN8 (TLC) lipid-sensing domain containing protein; FUNCTIONS IN: molecular_function unknown; INVOLVED IN: biological_process unknown; LOCATED IN: integral to membrane; CONTAINS InterPro DOMAIN/s: TRAM/LAG1/CLN8 homology domain (InterPro:IPR006634); BEST Arabidopsis thaliana protein match is: TRAM, LAG1 and CLN8 (TLC) lipid-sensing domain containing protein (TAIR:AT1G31300.2); Has …
AT4G21580	6	NA	0.0113847	-1.19567	oxidoreductase, zinc-binding dehydrogenase family protein; FUNCTIONS IN: oxidoreductase activity, binding, catalytic activity, zinc ion binding; INVOLVED IN: oxidation reduction, metabolic process; LOCATED IN: cellular_component unknown; EXPRESSED IN: 23 plant structures; EXPRESSED DURING: 13 growth stages; CONTAINS InterPro DOMAIN/s: GroES-like (InterPro:IPR011032), Quinone oxidoreductase putati…
AT4G30700	6	MEF29	0.00643734	-2.76785	Pentatricopeptide repeat (PPR) superfamily protein; CONTAINS InterPro DOMAIN/s: Pentatricopeptide repeat (InterPro:IPR002885); BEST Arabidopsis thaliana protein match is: Tetratricopeptide repeat (TPR)-like superfamily protein (TAIR:AT4G33990.1); Has 41014 Blast hits to 14356 proteins in 276 species: Archae - 0; Bacteria - 8; Metazoa - 149; Fungi - 107; Plants - 40176; Viruses - 0; Other Eukaryot…
AT4G33510	6	DHS2	6.98912e-05	-1.16305	3-deoxy-d-arabino-heptulosonate 7-phosphate synthase (DHS2); FUNCTIONS IN: protein binding, 3-deoxy-7-phosphoheptulonate synthase activity; INVOLVED IN: chorismate biosynthetic process, aromatic amino acid family biosynthetic process; LOCATED IN: chloroplast; EXPRESSED IN: 25 plant structures; EXPRESSED DURING: 15 growth stages; CONTAINS InterPro DOMAIN/s: DAHP synthetase, class II (InterPro:IPR0…
AT4G39670	6	NA	0.00426426	-6.04399	Glycolipid transfer protein (GLTP) family protein; FUNCTIONS IN: glycolipid transporter activity, glycolipid binding; INVOLVED IN: glycolipid transport; LOCATED IN: cytoplasm; EXPRESSED IN: 16 plant structures; EXPRESSED DURING: 10 growth stages; CONTAINS InterPro DOMAIN/s: Glycolipid transfer protein, GLTP (InterPro:IPR014830); BEST Arabidopsis thaliana protein match is: Glycolipid transfer prot…
AT5G02640	6	NA	0.0295803	-5.65429	unknown protein; BEST Arabidopsis thaliana protein match is: unknown protein (TAIR:AT3G46300.1); Has 37 Blast hits to 37 proteins in 10 species: Archae - 0; Bacteria - 0; Metazoa - 0; Fungi - 0; Plants - 37; Viruses - 0; Other Eukaryotes - 0 (source: NCBI BLink).
AT5G03090	6	NA	0.00427308	-3.35291	BEST Arabidopsis thaliana protein match is: mto 1 responding down 1 (TAIR:AT1G53480.1); Has 7 Blast hits to 7 proteins in 1 species: Archae - 0; Bacteria - 0; Metazoa - 0; Fungi - 0; Plants - 7; Viruses - 0; Other Eukaryotes - 0 (source: NCBI BLink).
AT5G04500	6	NA	0.0236679	-3.2517	glycosyltransferase family protein 47; FUNCTIONS IN: transferase activity, transferring glycosyl groups; INVOLVED IN: biological_process unknown; LOCATED IN: intrinsic to endoplasmic reticulum membrane; EXPRESSED IN: embryo, leaf whorl, sperm cell, flower; EXPRESSED DURING: 4 anthesis, C globular stage; CONTAINS InterPro DOMAIN/s: EXTL2, alpha-1,4-N-acetylhexosaminyltransferase (InterPro:IPR01533…
AT5G08730	6	ARI16	0.0094899	-5.66085	ARIADNE 16 (ARI16); FUNCTIONS IN: zinc ion binding, nucleic acid binding; INVOLVED IN: biological_process unknown; LOCATED IN: intracellular; CONTAINS InterPro DOMAIN/s: Zinc finger, RING-type (InterPro:IPR001841), Zinc finger, C6HC-type (InterPro:IPR002867), Zinc finger, CCHC-type (InterPro:IPR001878), Zinc finger, RanBP2-type (InterPro:IPR001876); BEST Arabidopsis thaliana protein match is: IBR…
AT5G13370	6	NA	0.0487	-1.08866	Auxin-responsive GH3 family protein; CONTAINS InterPro DOMAIN/s: GH3 auxin-responsive promoter (InterPro:IPR004993); BEST Arabidopsis thaliana protein match is: Auxin-responsive GH3 family protein (TAIR:AT5G13360.3); Has 1602 Blast hits to 1450 proteins in 238 species: Archae - 0; Bacteria - 565; Metazoa - 54; Fungi - 2; Plants - 675; Viruses - 0; Other Eukaryotes - 306 (source: NCBI BLink).
AT5G17310	6	AtUGP2	0.00203581	-1.14316	UDP-glucose pyrophosphorylase 2 (UGP2); FUNCTIONS IN: UTP:glucose-1-phosphate uridylyltransferase activity, nucleotidyltransferase activity; INVOLVED IN: response to cadmium ion, callose deposition in cell wall, response to salt stress, metabolic process, pollen development; LOCATED IN: plasma membrane; EXPRESSED IN: 27 plant structures; EXPRESSED DURING: 17 growth stages; CONTAINS InterPro DOMAI…
AT5G17540	6	NA	0.0260941	-1.40733	HXXXD-type acyl-transferase family protein; FUNCTIONS IN: transferase activity, transferring acyl groups other than amino-acyl groups; INVOLVED IN: biological_process unknown; LOCATED IN: cellular_component unknown; EXPRESSED IN: 9 plant structures; EXPRESSED DURING: 4 anthesis, C globular stage, F mature embryo stage, petal differentiation and expansion stage; CONTAINS InterPro DOMAIN/s: Transfe…
AT5G17610	6	NA	0.0252572	-1.24721	unknown protein; FUNCTIONS IN: molecular_function unknown; INVOLVED IN: biological_process unknown; LOCATED IN: endomembrane system; EXPRESSED IN: 23 plant structures; EXPRESSED DURING: 15 growth stages; Has 30201 Blast hits to 17322 proteins in 780 species: Archae - 12; Bacteria - 1396; Metazoa - 17338; Fungi - 3422; Plants - 5037; Viruses - 0; Other Eukaryotes - 2996 (source: NCBI BLink).
AT5G27270	6	EMB976	0.018884	-1.08148	EMBRYO DEFECTIVE 976 (EMB976); INVOLVED IN: biological_process unknown; LOCATED IN: chloroplast; EXPRESSED IN: 21 plant structures; EXPRESSED DURING: 13 growth stages; CONTAINS InterPro DOMAIN/s: Pentatricopeptide repeat (InterPro:IPR002885); BEST Arabidopsis thaliana protein match is: proton gradient regulation 3 (TAIR:AT4G31850.1); Has 1807 Blast hits to 1807 proteins in 277 species: Archae - 0…
AT5G40190	6	NA	0.0105186	-1.63817	RNA ligase/cyclic nucleotide phosphodiesterase family protein; FUNCTIONS IN: calmodulin binding; INVOLVED IN: RNA metabolic process; LOCATED IN: intracellular; EXPRESSED IN: 22 plant structures; EXPRESSED DURING: 13 growth stages; CONTAINS InterPro DOMAIN/s: RNA ligase/cyclic nucleotide phosphodiesterase (InterPro:IPR009097); BEST Arabidopsis thaliana protein match is: RNA ligase/cyclic nucleotid…
AT5G42146	6	NA	0.0127412	-3.83714	unknown protein; Has 98 Blast hits to 98 proteins in 12 species: Archae - 0; Bacteria - 0; Metazoa - 0; Fungi - 0; Plants - 98; Viruses - 0; Other Eukaryotes - 0 (source: NCBI BLink).
AT5G46590	6	anac096	0.0359043	-2.80991	NAC domain containing protein 96 (NAC096); FUNCTIONS IN: sequence-specific DNA binding transcription factor activity; INVOLVED IN: multicellular organismal development, regulation of transcription; LOCATED IN: cellular_component unknown; EXPRESSED IN: 9 plant structures; EXPRESSED DURING: 6 growth stages; CONTAINS InterPro DOMAIN/s: No apical meristem (NAM) protein (InterPro:IPR003441); BEST Arab…
AT5G60460	6	NA	0.030589	-1.16147	Preprotein translocase Sec, Sec61-beta subunit protein; FUNCTIONS IN: protein transporter activity; INVOLVED IN: protein transport; LOCATED IN: plasma membrane; EXPRESSED IN: 22 plant structures; EXPRESSED DURING: 13 growth stages; CONTAINS InterPro DOMAIN/s: Preprotein translocase Sec, Sec61-beta subunit, eukarya (InterPro:IPR016482), Preprotein translocase Sec, Sec61-beta subunit (InterPro:IPR0…
AT5G64290	6	DCT	0.0350064	-1.09572	dicarboxylate transport 2.1 (DIT2.1); FUNCTIONS IN: oxoglutarate:malate antiporter activity; INVOLVED IN: malate transport, response to nematode; LOCATED IN: chloroplast, membrane, chloroplast envelope; EXPRESSED IN: 23 plant structures; EXPRESSED DURING: 13 growth stages; CONTAINS InterPro DOMAIN/s: Sodium/sulphate symporter (InterPro:IPR001898); BEST Arabidopsis thaliana protein match is: dicar…
ATMG00030	6	ORF107A	0.0217525	-1.006	unknown protein.
ATMG00710	6	ORF120	0.0269411	-3.69803	Polynucleotidyl transferase, ribonuclease H-like superfamily protein; FUNCTIONS IN: nucleic acid binding; INVOLVED IN: biological_process unknown; LOCATED IN: cellular_component unknown; CONTAINS InterPro DOMAIN/s: Polynucleotidyl transferase, ribonuclease H fold (InterPro:IPR012337).
AT1G05720	6	NA	0.020645	-1.3794	selenoprotein family protein; FUNCTIONS IN: selenium binding; INVOLVED IN: biological_process unknown; LOCATED IN: endomembrane system; EXPRESSED IN: 22 plant structures; EXPRESSED DURING: 13 growth stages; CONTAINS InterPro DOMAIN/s: Sep15/SelM redox (InterPro:IPR014912); Has 200 Blast hits to 200 proteins in 73 species: Archae - 0; Bacteria - 0; Metazoa - 137; Fungi - 0; Plants - 49; Viruses - …
AT1G19170	6	NA	0.00888177	-2.32139	Pectin lyase-like superfamily protein; FUNCTIONS IN: polygalacturonase activity; INVOLVED IN: carbohydrate metabolic process; LOCATED IN: mitochondrion; EXPRESSED IN: 22 plant structures; EXPRESSED DURING: 13 growth stages; CONTAINS InterPro DOMAIN/s: Pectin lyase fold/virulence factor (InterPro:IPR011050), Parallel beta-helix repeat (InterPro:IPR006626), Pectin lyase fold (InterPro:IPR012334), G…
AT1G21790	6	NA	0.000730671	-2.58582	TRAM, LAG1 and CLN8 (TLC) lipid-sensing domain containing protein; FUNCTIONS IN: molecular_function unknown; INVOLVED IN: biological_process unknown; LOCATED IN: integral to membrane; EXPRESSED IN: 23 plant structures; EXPRESSED DURING: 15 growth stages; CONTAINS InterPro DOMAIN/s: TRAM/LAG1/CLN8 homology domain (InterPro:IPR006634); Has 174 Blast hits to 174 proteins in 42 species: Archae - 0; B…
AT1G48060	6	NA	0.0191092	-4.92629	F-box and associated interaction domains-containing protein; CONTAINS InterPro DOMAIN/s: F-box domain, cyclin-like (InterPro:IPR001810), F-box domain, Skp2-like (InterPro:IPR022364), F-box associated domain, type 3 (InterPro:IPR013187), F-box associated interaction domain (InterPro:IPR017451); BEST Arabidopsis thaliana protein match is: F-box and associated interaction domains-containing protein …
AT1G62040	6	ATG8C	0.0357452	-1.04871	autophagy 8c (ATG8C); CONTAINS InterPro DOMAIN/s: Light chain 3 (LC3) (InterPro:IPR004241); BEST Arabidopsis thaliana protein match is: Ubiquitin-like superfamily protein (TAIR:AT2G05630.1); Has 1515 Blast hits to 1513 proteins in 273 species: Archae - 0; Bacteria - 0; Metazoa - 720; Fungi - 178; Plants - 302; Viruses - 3; Other Eukaryotes - 312 (source: NCBI BLink).
AT1G77360	6	APPR6	0.0343061	-1.87534	Tetratricopeptide repeat (TPR)-like superfamily protein; CONTAINS InterPro DOMAIN/s: Pentatricopeptide repeat (InterPro:IPR002885); BEST Arabidopsis thaliana protein match is: Tetratricopeptide repeat (TPR)-like superfamily protein (TAIR:AT1G71060.1); Has 41021 Blast hits to 13124 proteins in 297 species: Archae - 2; Bacteria - 34; Metazoa - 347; Fungi - 738; Plants - 38768; Viruses - 0; Other Eu…
AT2G30920	6	ATCOQ3	0.0179372	-1.45102	coenzyme Q 3 (COQ3); CONTAINS InterPro DOMAIN/s: Methyltransferase type 11 (InterPro:IPR013216), Ubiquinone biosynthesis O-methyltransferase (InterPro:IPR010233); Has 7105 Blast hits to 7105 proteins in 1734 species: Archae - 120; Bacteria - 4165; Metazoa - 130; Fungi - 181; Plants - 86; Viruses - 0; Other Eukaryotes - 2423 (source: NCBI BLink).
AT2G38500	6	NA	0.00190786	-5.08864	2-oxoglutarate (2OG) and Fe(II)-dependent oxygenase superfamily protein; Has 51 Blast hits to 51 proteins in 10 species: Archae - 0; Bacteria - 0; Metazoa - 0; Fungi - 0; Plants - 51; Viruses - 0; Other Eukaryotes - 0 (source: NCBI BLink).
AT2G39420	6	NA	0.000202695	-4.28981	alpha/beta-Hydrolases superfamily protein; BEST Arabidopsis thaliana protein match is: alpha/beta-Hydrolases superfamily protein (TAIR:AT2G39410.2); Has 4720 Blast hits to 4720 proteins in 1453 species: Archae - 32; Bacteria - 3497; Metazoa - 120; Fungi - 143; Plants - 476; Viruses - 35; Other Eukaryotes - 417 (source: NCBI BLink).
AT2G39850	6	NA	0.0432917	-2.55354	Subtilisin-like serine endopeptidase family protein; FUNCTIONS IN: identical protein binding, serine-type endopeptidase activity; INVOLVED IN: proteolysis, negative regulation of catalytic activity; LOCATED IN: plant-type cell wall; EXPRESSED IN: 20 plant structures; EXPRESSED DURING: 10 growth stages; CONTAINS InterPro DOMAIN/s: Peptidase S8/S53, subtilisin/kexin/sedolisin (InterPro:IPR000209), …
AT2G40085	6	NA	0.0328017	-2.17396	unknown protein; Has 35333 Blast hits to 34131 proteins in 2444 species: Archae - 798; Bacteria - 22429; Metazoa - 974; Fungi - 991; Plants - 531; Viruses - 0; Other Eukaryotes - 9610 (source: NCBI BLink).
AT2G40130	6	SMXL8	0.0051355	-4.51615	Double Clp-N motif-containing P-loop nucleoside triphosphate hydrolases superfamily protein; BEST Arabidopsis thaliana protein match is: Double Clp-N motif-containing P-loop nucleoside triphosphate hydrolases superfamily protein (TAIR:AT2G29970.1); Has 212 Blast hits to 210 proteins in 27 species: Archae - 0; Bacteria - 10; Metazoa - 0; Fungi - 2; Plants - 199; Viruses - 0; Other Eukaryotes - 1 (…
AT2G42540	6	COR15	0.0448708	-3.57569	cold-regulated 15a (COR15A); FUNCTIONS IN: molecular_function unknown; INVOLVED IN: in 9 processes; LOCATED IN: chloroplast stroma, chloroplast, chloroplast envelope; EXPRESSED IN: 21 plant structures; EXPRESSED DURING: 13 growth stages; BEST Arabidopsis thaliana protein match is: cold regulated 15b (TAIR:AT2G42530.1); Has 189 Blast hits to 128 proteins in 40 species: Archae - 0; Bacteria - 9; Me…
AT2G45080	6	cycp3;1	0.0243421	-3.1022	cyclin p3;1 (cycp3;1); CONTAINS InterPro DOMAIN/s: Negative regulatory factor PREG (InterPro:IPR012389), Cyclin-like (InterPro:IPR011028), Cyclin-related 2 (InterPro:IPR013922), Cyclin (InterPro:IPR006670); BEST Arabidopsis thaliana protein match is: cyclin p3;2 (TAIR:AT3G60550.1); Has 1274 Blast hits to 1274 proteins in 212 species: Archae - 0; Bacteria - 18; Metazoa - 174; Fungi - 605; Plants -…
AT2G45930	6	NA	0.000344365	-4.3116	unknown protein; FUNCTIONS IN: molecular_function unknown; INVOLVED IN: biological_process unknown; LOCATED IN: mitochondrion; BEST Arabidopsis thaliana protein match is: unknown protein (TAIR:AT4G16090.1); Has 161 Blast hits to 161 proteins in 2 species: Archae - 0; Bacteria - 0; Metazoa - 0; Fungi - 0; Plants - 161; Viruses - 0; Other Eukaryotes - 0 (source: NCBI BLink).
AT3G01670	6	AtSEOR2	5.85647e-05	-5.43039	unknown protein; BEST Arabidopsis thaliana protein match is: unknown protein (TAIR:AT3G01680.1); Has 121 Blast hits to 111 proteins in 12 species: Archae - 0; Bacteria - 0; Metazoa - 0; Fungi - 0; Plants - 121; Viruses - 0; Other Eukaryotes - 0 (source: NCBI BLink).
AT3G01680	6	AtSEOR1	1.61039e-05	-4.92366	CONTAINS InterPro DOMAIN/s: Mediator complex subunit Med28 (InterPro:IPR021640); BEST Arabidopsis thaliana protein match is: unknown protein (TAIR:AT3G01670.1); Has 122 Blast hits to 112 proteins in 13 species: Archae - 0; Bacteria - 0; Metazoa - 0; Fungi - 0; Plants - 122; Viruses - 0; Other Eukaryotes - 0 (source: NCBI BLink).
AT3G14300	6	ATPME26	0.030326	-5.67934	ATPMEPCRC; FUNCTIONS IN: pectinesterase activity; INVOLVED IN: cell wall modification; LOCATED IN: cell wall; EXPRESSED IN: flower; CONTAINS InterPro DOMAIN/s: Pectinesterase, active site (InterPro:IPR018040), Pectin lyase fold/virulence factor (InterPro:IPR011050), Pectinesterase, catalytic (InterPro:IPR000070), Pectinesterase inhibitor (InterPro:IPR006501), Pectin lyase fold (InterPro:IPR012334…
AT4G12240	6	NA	0.0341425	-2.03748	zinc finger (C2H2 type) family protein; CONTAINS InterPro DOMAIN/s: Zinc finger, C2H2-like (InterPro:IPR015880), Zinc finger, C2H2-type (InterPro:IPR007087); BEST Arabidopsis thaliana protein match is: C2H2-like zinc finger protein (TAIR:AT5G52010.1); Has 77 Blast hits to 77 proteins in 17 species: Archae - 0; Bacteria - 0; Metazoa - 0; Fungi - 4; Plants - 71; Viruses - 0; Other Eukaryotes - 2 (s…
AT5G07200	6	ATGA20OX3	0.0190526	-5.67572	gibberellin 20-oxidase 3 (GA20OX3); CONTAINS InterPro DOMAIN/s: Isopenicillin N synthase (InterPro:IPR002283), Oxoglutarate/iron-dependent oxygenase (InterPro:IPR005123); BEST Arabidopsis thaliana protein match is: gibberellin 20-oxidase 4 (TAIR:AT1G60980.1); Has 1807 Blast hits to 1807 proteins in 277 species: Archae - 0; Bacteria - 0; Metazoa - 736; Fungi - 347; Plants - 385; Viruses - 0; Other…
AT5G19600	6	SULTR3;5	0.0210449	-1.92811	sulfate transporter 3;5 (SULTR3;5); FUNCTIONS IN: sulfate transmembrane transporter activity; INVOLVED IN: sulfate transport, transport, transmembrane transport; LOCATED IN: integral to membrane, membrane; EXPRESSED IN: 16 plant structures; EXPRESSED DURING: 9 growth stages; CONTAINS InterPro DOMAIN/s: Sulphate transporter (InterPro:IPR011547), Sulphate transporter/antisigma-factor antagonist STA…
AT5G38700	6	NA	0.00846031	-5.17113	unknown protein; FUNCTIONS IN: molecular_function unknown; INVOLVED IN: biological_process unknown; LOCATED IN: mitochondrion; EXPRESSED IN: 10 plant structures; EXPRESSED DURING: LP.04 four leaves visible, LP.10 ten leaves visible, petal differentiation and expansion stage, LP.08 eight leaves visible, LP.12 twelve leaves visible; BEST Arabidopsis thaliana protein match is: unknown protein (TAIR:…
ATMG00430	6	ORF106A	1.1844e-08	-23.9529	unknown protein; BEST Arabidopsis thaliana protein match is: unknown protein (TAIR:ATMG01150.1).
AT1G09932	7	NA	0.033	-3.10655	Phosphoglycerate mutase family protein; CONTAINS InterPro DOMAIN/s: Histidine phosphatase superfamily, clade-1 (InterPro:IPR013078); BEST Arabidopsis thaliana protein match is: Phosphoglycerate mutase family protein (TAIR:AT2G17280.2); Has 552 Blast hits to 552 proteins in 105 species: Archae - 0; Bacteria - 9; Metazoa - 0; Fungi - 272; Plants - 167; Viruses - 0; Other Eukaryotes - 104 (source: N…
AT1G29520	7	NA	0.0218801	-2.45082	AWPM-19-like family protein; FUNCTIONS IN: molecular_function unknown; INVOLVED IN: biological_process unknown; LOCATED IN: endomembrane system, membrane; EXPRESSED IN: 22 plant structures; EXPRESSED DURING: 13 growth stages; CONTAINS InterPro DOMAIN/s: AWPM-19-like (InterPro:IPR008390); BEST Arabidopsis thaliana protein match is: AWPM-19-like family protein (TAIR:AT5G46530.1); Has 177 Blast hits…
AT1G68110	7	NA	0.0286106	-2.86506	ENTH/ANTH/VHS superfamily protein; FUNCTIONS IN: phospholipid binding, clathrin binding, binding, phosphatidylinositol binding; INVOLVED IN: clathrin coat assembly; LOCATED IN: clathrin coat; EXPRESSED IN: 15 plant structures; EXPRESSED DURING: 10 growth stages; CONTAINS InterPro DOMAIN/s: Epsin-like, N-terminal (InterPro:IPR013809), Clathrin adaptor, phosphoinositide-binding, GAT-like (InterPro:…
AT2G20510	7	ATTIM44-1	0.029937	-4.39784	translocase inner membrane subunit 44-1 (TIM44-1); CONTAINS InterPro DOMAIN/s: Mitochondrial inner membrane translocase complex, subunit Tim44-related (InterPro:IPR007379); BEST Arabidopsis thaliana protein match is: translocase inner membrane subunit 44-2 (TAIR:AT2G36070.1); Has 902 Blast hits to 886 proteins in 331 species: Archae - 5; Bacteria - 250; Metazoa - 198; Fungi - 160; Plants - 71; Vi…
AT2G32510	7	MAPKKK17	0.0313031	-3.26733	mitogen-activated protein kinase kinase kinase 17 (MAPKKK17); FUNCTIONS IN: protein serine/threonine kinase activity, protein kinase activity, kinase activity, ATP binding; INVOLVED IN: protein amino acid phosphorylation; EXPRESSED IN: 7 plant structures; EXPRESSED DURING: 4 anthesis, petal differentiation and expansion stage; CONTAINS InterPro DOMAIN/s: Protein kinase, ATP binding site (InterPro…
AT2G36970	7	NA	0.0459932	-2.85023	UDP-Glycosyltransferase superfamily protein; FUNCTIONS IN: UDP-glycosyltransferase activity, transferase activity, transferring glycosyl groups; INVOLVED IN: metabolic process; LOCATED IN: endomembrane system; EXPRESSED IN: 20 plant structures; EXPRESSED DURING: 13 growth stages; CONTAINS InterPro DOMAIN/s: UDP-glucuronosyl/UDP-glucosyltransferase (InterPro:IPR002213); BEST Arabidopsis thaliana p…
AT2G46370	7	AtGH3.11	0.000547377	-1.64657	JASMONATE RESISTANT 1 (JAR1); FUNCTIONS IN: catalytic activity, adenylyltransferase activity, ATP binding, jasmonate-amino synthetase activity; INVOLVED IN: in 13 processes; LOCATED IN: vacuole, cytoplasm; EXPRESSED IN: 24 plant structures; EXPRESSED DURING: 13 growth stages; CONTAINS InterPro DOMAIN/s: GH3 auxin-responsive promoter (InterPro:IPR004993); BEST Arabidopsis thaliana protein match is…
AT2G47930	7	AGP26	0.0171768	-1.84794	arabinogalactan protein 26 (AGP26); Has 1583 Blast hits to 406 proteins in 105 species: Archae - 2; Bacteria - 56; Metazoa - 101; Fungi - 52; Plants - 160; Viruses - 60; Other Eukaryotes - 1152 (source: NCBI BLink).
AT3G12090	7	TET6	3.40605e-06	-5.32627	tetraspanin6 (TET6); FUNCTIONS IN: molecular_function unknown; INVOLVED IN: aging; LOCATED IN: endomembrane system, integral to membrane; EXPRESSED IN: 8 plant structures; EXPRESSED DURING: LP.04 four leaves visible, 4 anthesis, petal differentiation and expansion stage; CONTAINS InterPro DOMAIN/s: Tetraspanin (InterPro:IPR018499); BEST Arabidopsis thaliana protein match is: tetraspanin5 (TAIR:AT…
AT3G14210	7	ESM1	0.00776307	-1.09466	epithiospecifier modifier 1 (ESM1); FUNCTIONS IN: hydrolase activity, acting on ester bonds, carboxylesterase activity; INVOLVED IN: glucosinolate catabolic process, response to cold, defense response to bacterium, response to insect; LOCATED IN: in 8 components; EXPRESSED IN: 21 plant structures; EXPRESSED DURING: 14 growth stages; CONTAINS InterPro DOMAIN/s: Lipase, GDSL (InterPro:IPR001087); B…
AT3G19930	7	ATSTP4	0.0357452	-1.49842	sugar transporter 4 (STP4); FUNCTIONS IN: carbohydrate transmembrane transporter activity, sugar:hydrogen symporter activity, monosaccharide transmembrane transporter activity, sucrose:hydrogen symporter activity; INVOLVED IN: defense response to fungus, response to wounding, sucrose transport; LOCATED IN: plasma membrane, integral to plasma membrane, membrane; EXPRESSED IN: 28 plant structures; …
AT3G20960	7	CYP705A33	0.00947863	-5.57729	"cytochrome P450, family 705, subfamily A, polypeptide 33" (CYP705A33); FUNCTIONS IN: electron carrier activity, monooxygenase activity, iron ion binding, oxygen binding, heme binding; INVOLVED IN: oxidation reduction; LOCATED IN: cellular_component unknown; EXPRESSED IN: 6 plant structures; EXPRESSED DURING: LP.04 four leaves visible, petal differentiation and expansion stage; CONTAINS InterPro …
AT3G22620	7	NA	0.000227175	-5.06211	Bifunctional inhibitor/lipid-transfer protein/seed storage 2S albumin superfamily protein; FUNCTIONS IN: lipid binding; INVOLVED IN: lipid transport; LOCATED IN: chloroplast envelope; EXPRESSED IN: 9 plant structures; EXPRESSED DURING: 4 anthesis, C globular stage, petal differentiation and expansion stage; CONTAINS InterPro DOMAIN/s: Bifunctional inhibitor/plant lipid transfer protein/seed stora…
AT3G24670	7	NA	2.189e-05	-2.33117	Pectin lyase-like superfamily protein; FUNCTIONS IN: pectate lyase activity; INVOLVED IN: biological_process unknown; LOCATED IN: endomembrane system; EXPRESSED IN: 23 plant structures; EXPRESSED DURING: 14 growth stages; CONTAINS InterPro DOMAIN/s: Pectin lyase fold/virulence factor (InterPro:IPR011050), AmbAllergen (InterPro:IPR018082), Pectate lyase/Amb allergen (InterPro:IPR002022), Pectin ly…
AT3G49120	7	ATPCB	0.0370754	-1.73121	peroxidase CB (PRXCB); FUNCTIONS IN: peroxidase activity; INVOLVED IN: oxygen and reactive oxygen species metabolic process, response to light stimulus, defense response to bacterium, defense response to fungus, unidimensional cell growth; LOCATED IN: apoplast, cell wall, plasma membrane, vacuole, plant-type cell wall; EXPRESSED IN: stem, root, guard cell, cultured cell, leaf; EXPRESSED DURING: s…
AT3G55830	7	EPC1	0.0328017	-1.02337	ECTOPICALLY PARTING CELLS (EPC1); CONTAINS InterPro DOMAIN/s: EXTL2, alpha-1,4-N-acetylhexosaminyltransferase (InterPro:IPR015338); BEST Arabidopsis thaliana protein match is: glycosyltransferase family protein 47 (TAIR:AT5G04500.1); Has 655 Blast hits to 655 proteins in 91 species: Archae - 0; Bacteria - 0; Metazoa - 500; Fungi - 8; Plants - 105; Viruses - 0; Other Eukaryotes - 42 (source: NCBI …
AT3G59390	7	NA	0.0414502	-1.47084	unknown protein; FUNCTIONS IN: molecular_function unknown; INVOLVED IN: biological_process unknown; LOCATED IN: endomembrane system; EXPRESSED IN: 22 plant structures; EXPRESSED DURING: 13 growth stages; CONTAINS InterPro DOMAIN/s: Protein of unknown function DUF2054 (InterPro:IPR019352); Has 184 Blast hits to 184 proteins in 72 species: Archae - 0; Bacteria - 0; Metazoa - 116; Fungi - 0; Plants …
AT3G59810	7	LSM6A	0.000609224	-1.72775	Small nuclear ribonucleoprotein family protein; CONTAINS InterPro DOMAIN/s: Like-Sm ribonucleoprotein (LSM) domain (InterPro:IPR001163), Like-Sm ribonucleoprotein (LSM) domain, eukaryotic/archaea-type (InterPro:IPR006649), Like-Sm ribonucleoprotein (LSM)-related domain (InterPro:IPR010920); BEST Arabidopsis thaliana protein match is: Small nuclear ribonucleoprotein family protein (TAIR:AT2G43810.…
AT4G00460	7	ATROPGEF3	0.000667412	-4.6086	RHO guanyl-nucleotide exchange factor 3 (ROPGEF3); CONTAINS InterPro DOMAIN/s: Rop nucleotide exchanger, PRONE (InterPro:IPR005512); BEST Arabidopsis thaliana protein match is: RHO guanyl-nucleotide exchange factor 2 (TAIR:AT1G01700.1); Has 292 Blast hits to 291 proteins in 14 species: Archae - 0; Bacteria - 0; Metazoa - 0; Fungi - 0; Plants - 292; Viruses - 0; Other Eukaryotes - 0 (source: NCBI …
AT4G08685	7	SAH7	0.0274918	-1.66609	SAH7; FUNCTIONS IN: molecular_function unknown; INVOLVED IN: biological_process unknown; LOCATED IN: endomembrane system; EXPRESSED IN: 22 plant structures; EXPRESSED DURING: 13 growth stages; CONTAINS InterPro DOMAIN/s: Pollen Ole e 1 allergen/extensin (InterPro:IPR006041); BEST Arabidopsis thaliana protein match is: Pollen Ole e 1 allergen and extensin family protein (TAIR:AT1G78040.2); Has 302…
AT4G12110	7	ATSMO1-1	0.0233903	-1.73597	sterol-4alpha-methyl oxidase 1-1 (SMO1-1); CONTAINS InterPro DOMAIN/s: Fatty acid hydroxylase (InterPro:IPR006694); BEST Arabidopsis thaliana protein match is: sterol C4-methyl oxidase 1-2 (TAIR:AT4G22756.1); Has 2081 Blast hits to 2076 proteins in 340 species: Archae - 0; Bacteria - 283; Metazoa - 426; Fungi - 681; Plants - 428; Viruses - 3; Other Eukaryotes - 260 (source: NCBI BLink).
AT4G17030	7	AT-EXPR	0.0219791	-3.81689	expansin-like B1 (EXLB1); INVOLVED IN: sexual reproduction, unidimensional cell growth, plant-type cell wall loosening; LOCATED IN: endomembrane system, extracellular region; EXPRESSED IN: 19 plant structures; EXPRESSED DURING: 9 growth stages; CONTAINS InterPro DOMAIN/s: Pollen allergen, N-terminal (InterPro:IPR014734), Rare lipoprotein A (InterPro:IPR005132), Pollen allergen/expansin, C-termina…
AT4G19450	7	NA	0.033	-1.01611	Major facilitator superfamily protein; FUNCTIONS IN: molecular_function unknown; INVOLVED IN: biological_process unknown; LOCATED IN: endomembrane system; EXPRESSED IN: 22 plant structures; EXPRESSED DURING: 13 growth stages; CONTAINS InterPro DOMAIN/s: Nodulin-like (InterPro:IPR010658), Major facilitator superfamily, general substrate transporter (InterPro:IPR016196); BEST Arabidopsis thaliana p…
AT4G20130	7	PTAC14	0.00659113	-1.18571	plastid transcriptionally active 14 (PTAC14); LOCATED IN: plastid chromosome, chloroplast, nucleoid; EXPRESSED IN: 22 plant structures; EXPRESSED DURING: 13 growth stages; CONTAINS InterPro DOMAIN/s: SET domain (InterPro:IPR001214), Rubisco LSMT substrate-binding (InterPro:IPR015353); BEST Arabidopsis thaliana protein match is: Rubisco methyltransferase family protein (TAIR:AT1G24610.1); Has 493 …
AT4G25570	7	ACYB-2	0.00218212	-1.14834	ACYB-2; FUNCTIONS IN: carbon-monoxide oxygenase activity; LOCATED IN: integral to membrane, chloroplast, vacuole; EXPRESSED IN: 23 plant structures; EXPRESSED DURING: 13 growth stages; CONTAINS InterPro DOMAIN/s: Cytochrome b561, eukaryote (InterPro:IPR004877), Cytochrome b561/ferric reductase transmembrane (InterPro:IPR006593); BEST Arabidopsis thaliana protein match is: cytochrome B561-1 (TAIR:…
AT4G28660	7	PSB28	0.0243768	-1.49282	photosystem II reaction center PSB28 protein (PSB28); FUNCTIONS IN: molecular_function unknown; INVOLVED IN: photosynthesis; LOCATED IN: thylakoid, chloroplast thylakoid membrane, photosystem II reaction center, chloroplast, chloroplast stroma; EXPRESSED IN: 22 plant structures; EXPRESSED DURING: 13 growth stages; CONTAINS InterPro DOMAIN/s: Photosystem II protein Psb28, class 1 (InterPro:IPR0056…
AT4G35600	7	CST	0.000636535	-1.70144	CONNEXIN 32; FUNCTIONS IN: protein serine/threonine kinase activity, protein kinase activity, kinase activity, ATP binding; INVOLVED IN: protein amino acid phosphorylation, N-terminal protein myristoylation; LOCATED IN: plasma membrane; EXPRESSED IN: 23 plant structures; EXPRESSED DURING: 13 growth stages; CONTAINS InterPro DOMAIN/s: Protein kinase, ATP binding site (InterPro:IPR017441), Protein …
AT4G37930	7	SHM1	8.24715e-07	-1.09435	serine transhydroxymethyltransferase 1 (SHM1); FUNCTIONS IN: poly(U) RNA binding, glycine hydroxymethyltransferase activity; INVOLVED IN: in 8 processes; LOCATED IN: in 9 components; EXPRESSED IN: 28 plant structures; EXPRESSED DURING: 17 growth stages; CONTAINS InterPro DOMAIN/s: Pyridoxal phosphate-dependent transferase, major domain (InterPro:IPR015424), Serine hydroxymethyltransferase, pyrido…
AT5G06839	7	bZIP65	2.29248e-05	-5.3018	bZIP transcription factor family protein; FUNCTIONS IN: DNA binding, sequence-specific DNA binding transcription factor activity; INVOLVED IN: regulation of transcription, DNA-dependent; EXPRESSED IN: leaf whorl, root, flower, seed; EXPRESSED DURING: 4 anthesis, petal differentiation and expansion stage, E expanded cotyledon stage; CONTAINS InterPro DOMAIN/s: Basic-leucine zipper (bZIP) transcrip…
AT5G10280	7	ATMYB64	0.0324061	-3.53378	myb domain protein 92 (MYB92); CONTAINS InterPro DOMAIN/s: SANT, DNA-binding (InterPro:IPR001005), Homeodomain-like (InterPro:IPR009057), Myb, DNA-binding (InterPro:IPR014778), HTH transcriptional regulator, Myb-type, DNA-binding (InterPro:IPR017930), Homeodomain-related (InterPro:IPR012287), Myb transcription factor (InterPro:IPR015495); BEST Arabidopsis thaliana protein match is: myb domain pro…
AT5G13170	7	AtSWEET15	8.08064e-08	-6.11259	senescence-associated gene 29 (SAG29); LOCATED IN: endomembrane system, integral to membrane, membrane; EXPRESSED IN: 13 plant structures; EXPRESSED DURING: LP.04 four leaves visible, 4 anthesis, C globular stage, petal differentiation and expansion stage; CONTAINS InterPro DOMAIN/s: MtN3/saliva-related transmembrane protein, conserved region (InterPro:IPR018169), RAG1-activating protein 1 homolo…
AT5G24090	7	ATCHIA	0.0256097	-2.84495	chitinase A (CHIA); FUNCTIONS IN: cation binding, hydrolase activity, hydrolyzing O-glycosyl compounds, catalytic activity; INVOLVED IN: response to salt stress, response to cold, cellular response to water deprivation, response to wounding, response to light intensity; LOCATED IN: endomembrane system; EXPRESSED IN: 20 plant structures; EXPRESSED DURING: 13 growth stages; CONTAINS InterPro DOMAIN…
AT5G25840	7	NA	2.41943e-05	-4.14287	Protein of unknown function (DUF1677); CONTAINS InterPro DOMAIN/s: Protein of unknown function DUF1677, plant (InterPro:IPR012876); BEST Arabidopsis thaliana protein match is: Protein of unknown function (DUF1677) (TAIR:AT1G79770.1); Has 1807 Blast hits to 1807 proteins in 277 species: Archae - 0; Bacteria - 0; Metazoa - 736; Fungi - 347; Plants - 385; Viruses - 0; Other Eukaryotes - 339 (source:…
AT5G42440	7	NA	0.00228296	-2.75634	Protein kinase superfamily protein; FUNCTIONS IN: protein serine/threonine kinase activity, protein kinase activity, kinase activity, ATP binding; INVOLVED IN: protein amino acid phosphorylation; LOCATED IN: endomembrane system; EXPRESSED IN: 17 plant structures; EXPRESSED DURING: 10 growth stages; CONTAINS InterPro DOMAIN/s: Protein kinase, ATP binding site (InterPro:IPR017441), Protein kinase, …
AT5G53940	7	NA	0.0254382	-1.13296	Yippee family putative zinc-binding protein; CONTAINS InterPro DOMAIN/s: Yippee-like protein (InterPro:IPR004910); BEST Arabidopsis thaliana protein match is: Yippee family putative zinc-binding protein (TAIR:AT2G40110.1); Has 1807 Blast hits to 1807 proteins in 277 species: Archae - 0; Bacteria - 0; Metazoa - 736; Fungi - 347; Plants - 385; Viruses - 0; Other Eukaryotes - 339 (source: NCBI BLink…
AT1G01420	8	UGT72B3	0.0301342	-2.13024	UDP-glucosyl transferase 72B3 (UGT72B3); FUNCTIONS IN: quercetin 3-O-glucosyltransferase activity, UDP-glycosyltransferase activity, transferase activity, transferring glycosyl groups; INVOLVED IN: metabolic process; LOCATED IN: cellular_component unknown; EXPRESSED IN: 11 plant structures; EXPRESSED DURING: LP.04 four leaves visible, petal differentiation and expansion stage; CONTAINS InterPro D…
AT1G03620	8	NA	0.00344925	-3.37802	ELMO/CED-12 family protein; FUNCTIONS IN: molecular_function unknown; INVOLVED IN: phagocytosis; LOCATED IN: cytoskeleton; EXPRESSED IN: 16 plant structures; EXPRESSED DURING: 6 growth stages; CONTAINS InterPro DOMAIN/s: Engulfment/cell motility, ELMO (InterPro:IPR006816); BEST Arabidopsis thaliana protein match is: ELMO/CED-12 family protein (TAIR:AT3G03610.1); Has 828 Blast hits to 828 proteins…
AT1G04770	8	NA	0.00643734	-2.78449	Tetratricopeptide repeat (TPR)-like superfamily protein; FUNCTIONS IN: binding; INVOLVED IN: biological_process unknown; EXPRESSED IN: 23 plant structures; EXPRESSED DURING: 13 growth stages; CONTAINS InterPro DOMAIN/s: Tetratricopeptide TPR-1 (InterPro:IPR001440), Tetratricopeptide-like helical (InterPro:IPR011990), Tetratricopeptide repeat-containing (InterPro:IPR013026), Tetratricopeptide repe…
AT1G05300	8	ZIP5	0.00272594	-3.49704	zinc transporter 5 precursor (ZIP5); FUNCTIONS IN: cation transmembrane transporter activity, metal ion transmembrane transporter activity; INVOLVED IN: response to zinc ion, cation transport; LOCATED IN: endomembrane system, integral to membrane, membrane; EXPRESSED IN: 10 plant structures; EXPRESSED DURING: LP.06 six leaves visible, LP.04 four leaves visible, 4 anthesis, C globular stage, petal…
AT1G05690	8	BT3	3.17583e-05	-5.0392	BTB and TAZ domain protein 3 (BT3); FUNCTIONS IN: transcription regulator activity; INVOLVED IN: embryo sac development, pollen development; LOCATED IN: nucleus, chloroplast; EXPRESSED IN: 15 plant structures; EXPRESSED DURING: 8 growth stages; CONTAINS InterPro DOMAIN/s: BTB/POZ (InterPro:IPR013069), Zinc finger, TAZ-type (InterPro:IPR000197), BTB/POZ fold (InterPro:IPR011333), Kelch related (In…
AT1G08550	8	AVDE1	0.0266371	-1.17231	non-photochemical quenching 1 (NPQ1); FUNCTIONS IN: violaxanthin de-epoxidase activity; INVOLVED IN: fatty acid metabolic process, response to heat, chlorophyll metabolic process, xanthophyll metabolic process, xanthophyll cycle; LOCATED IN: thylakoid lumen, chloroplast thylakoid lumen, chloroplast photosystem II, chloroplast; EXPRESSED IN: 22 plant structures; EXPRESSED DURING: 14 growth stages;…
AT1G08560	8	ATSYP111	0.00401809	-2.45002	syntaxin of plants 111 (SYP111); FUNCTIONS IN: SNAP receptor activity; INVOLVED IN: intracellular protein transport, response to cyclopentenone, cellular membrane fusion; LOCATED IN: endomembrane system, plasma membrane, phragmoplast, cell plate; EXPRESSED IN: 22 plant structures; EXPRESSED DURING: 13 growth stages; CONTAINS InterPro DOMAIN/s: Target SNARE coiled-coil domain (InterPro:IPR000727),…
AT1G10380	8	NA	4.89836e-08	-6.6628	Putative membrane lipoprotein; FUNCTIONS IN: molecular_function unknown; INVOLVED IN: biological_process unknown; LOCATED IN: endomembrane system; EXPRESSED IN: 19 plant structures; EXPRESSED DURING: 10 growth stages; BEST Arabidopsis thaliana protein match is: unknown protein (TAIR:AT3G17350.1); Has 280 Blast hits to 279 proteins in 14 species: Archae - 0; Bacteria - 0; Metazoa - 0; Fungi - 0; P…
AT1G10870	8	AGD4	0.024701	-1.01112	ARF-GAP domain 4 (AGD4); FUNCTIONS IN: ARF GTPase activator activity, zinc ion binding; INVOLVED IN: regulation of ARF GTPase activity; LOCATED IN: cytoplasm; EXPRESSED IN: 23 plant structures; EXPRESSED DURING: 13 growth stages; CONTAINS InterPro DOMAIN/s: Arf GTPase activating protein (InterPro:IPR001164), Pleckstrin homology-type (InterPro:IPR011993), Ankyrin repeat-containing domain (InterPro…
AT1G11070	8	NA	0.00912818	-4.30912	BEST Arabidopsis thaliana protein match is: Hydroxyproline-rich glycoprotein family protein (TAIR:AT1G61080.1); Has 579 Blast hits to 567 proteins in 152 species: Archae - 0; Bacteria - 68; Metazoa - 159; Fungi - 113; Plants - 172; Viruses - 0; Other Eukaryotes - 67 (source: NCBI BLink).
AT1G12110	8	AtNPF6.3	0.00125285	-1.77208	nitrate transporter 1.1 (NRT1.1); FUNCTIONS IN: transporter activity, nitrate transmembrane transporter activity; INVOLVED IN: response to water deprivation, nitrate transport, response to nitrate; LOCATED IN: plasma membrane; EXPRESSED IN: 25 plant structures; EXPRESSED DURING: 12 growth stages; CONTAINS InterPro DOMAIN/s: PTR2 family proton/oligopeptide symporter, conserved site (InterPro:IPR01…
AT1G13650	8	NA	0.00156561	-2.78357	BEST Arabidopsis thaliana protein match is: 18S pre-ribosomal assembly protein gar2-related (TAIR:AT2G03810.4); Has 3688 Blast hits to 1629 proteins in 255 species: Archae - 22; Bacteria - 222; Metazoa - 684; Fungi - 292; Plants - 62; Viruses - 14; Other Eukaryotes - 2392 (source: NCBI BLink).
AT1G15040	8	GAT	0.0264736	-2.61177	Class I glutamine amidotransferase-like superfamily protein; FUNCTIONS IN: hydrolase activity; INVOLVED IN: glutamine metabolic process; LOCATED IN: cellular_component unknown; EXPRESSED IN: hypocotyl, root; CONTAINS InterPro DOMAIN/s: Peptidase C26 (InterPro:IPR011697), Glutamine amidotransferase type 1 (InterPro:IPR017926); BEST Arabidopsis thaliana protein match is: Class I glutamine amidotran…
AT1G16060	8	ADAP	0.00941607	-2.60113	ARIA-interacting double AP2 domain protein (ADAP); CONTAINS InterPro DOMAIN/s: DNA-binding, integrase-type (InterPro:IPR016177), Pathogenesis-related transcriptional factor/ERF, DNA-binding (InterPro:IPR001471); BEST Arabidopsis thaliana protein match is: Integrase-type DNA-binding superfamily protein (TAIR:AT1G79700.2); Has 6422 Blast hits to 4728 proteins in 256 species: Archae - 0; Bacteria - …
AT1G16110	8	WAKL6	0.0252865	-3.22839	wall associated kinase-like 6 (WAKL6); FUNCTIONS IN: kinase activity; INVOLVED IN: protein amino acid phosphorylation; LOCATED IN: endomembrane system, integral to membrane; CONTAINS InterPro DOMAIN/s: Wall-associated kinase (InterPro:IPR013695), Protein kinase, catalytic domain (InterPro:IPR000719), Serine/threonine-protein kinase domain (InterPro:IPR002290), Tyrosine-protein kinase, catalytic d…
AT1G18000	8	NA	2.10263e-09	-5.93274	Major facilitator superfamily protein; FUNCTIONS IN: molecular_function unknown; INVOLVED IN: transmembrane transport; LOCATED IN: cellular_component unknown; CONTAINS InterPro DOMAIN/s: Major facilitator superfamily MFS-1 (InterPro:IPR011701), Major facilitator superfamily, general substrate transporter (InterPro:IPR016196); BEST Arabidopsis thaliana protein match is: Major facilitator superfami…
AT1G18300	8	atnudt4	0.043257	-1.78268	nudix hydrolase homolog 4 (NUDT4); FUNCTIONS IN: hydrolase activity; LOCATED IN: cytosol; EXPRESSED IN: stem, root, leaf; CONTAINS InterPro DOMAIN/s: NUDIX hydrolase domain-like (InterPro:IPR015797), NUDIX hydrolase, conserved site (InterPro:IPR020084), NUDIX hydrolase domain (InterPro:IPR000086); BEST Arabidopsis thaliana protein match is: nudix hydrolase homolog 21 (TAIR:AT1G73540.1); Has 1264 …
AT1G20400	8	NA	0.00779269	-2.30847	FUNCTIONS IN: molecular_function unknown; INVOLVED IN: biological_process unknown; LOCATED IN: cellular_component unknown; EXPRESSED IN: cultured cell; CONTAINS InterPro DOMAIN/s: Protein of unknown function DUF1204 (InterPro:IPR009596); BEST Arabidopsis thaliana protein match is: myosin heavy chain-related (TAIR:AT2G15420.1); Has 2374 Blast hits to 2027 proteins in 308 species: Archae - 22; Bact…
AT1G21910	8	DREB26	2.57041e-06	-3.12145	Integrase-type DNA-binding superfamily protein; FUNCTIONS IN: DNA binding, sequence-specific DNA binding transcription factor activity; INVOLVED IN: regulation of transcription, DNA-dependent; LOCATED IN: nucleus, chloroplast; EXPRESSED IN: 22 plant structures; EXPRESSED DURING: 13 growth stages; CONTAINS InterPro DOMAIN/s: DNA-binding, integrase-type (InterPro:IPR016177), Pathogenesis-related tr…
AT1G22400	8	ATUGT85A1	0.0438307	-1.46916	UGT85A1; FUNCTIONS IN: in 6 functions; INVOLVED IN: metabolic process; LOCATED IN: cellular_component unknown; EXPRESSED IN: 22 plant structures; EXPRESSED DURING: 10 growth stages; CONTAINS InterPro DOMAIN/s: UDP-glucuronosyl/UDP-glucosyltransferase (InterPro:IPR002213); BEST Arabidopsis thaliana protein match is: UDP-glucosyl transferase 85A3 (TAIR:AT1G22380.1); Has 7940 Blast hits to 7832 prot…
AT1G22590	8	AGL87	0.0276717	-2.278	AGAMOUS-like 87 (AGL87); Has 9 Blast hits to 9 proteins in 3 species: Archae - 0; Bacteria - 0; Metazoa - 0; Fungi - 0; Plants - 8; Viruses - 0; Other Eukaryotes - 1 (source: NCBI BLink).
AT1G29440	8	SAUR63	0.000210909	-2.58623	SAUR-like auxin-responsive protein family ; CONTAINS InterPro DOMAIN/s: Auxin responsive SAUR protein (InterPro:IPR003676); BEST Arabidopsis thaliana protein match is: SAUR-like auxin-responsive protein family (TAIR:AT1G29430.1); Has 30201 Blast hits to 17322 proteins in 780 species: Archae - 12; Bacteria - 1396; Metazoa - 17338; Fungi - 3422; Plants - 5037; Viruses - 0; Other Eukaryotes - 2996 (…
AT1G31460	8	NA	0.00248412	-2.59222	unknown protein; FUNCTIONS IN: molecular_function unknown; INVOLVED IN: biological_process unknown; LOCATED IN: plasma membrane; EXPRESSED IN: 23 plant structures; EXPRESSED DURING: 13 growth stages; BEST Arabidopsis thaliana protein match is: unknown protein (TAIR:AT1G23270.1); Has 1251 Blast hits to 756 proteins in 185 species: Archae - 0; Bacteria - 295; Metazoa - 374; Fungi - 176; Plants - 58…
AT1G33475	8	NA	0.00941607	-3.84961	SNARE-like superfamily protein; INVOLVED IN: transport; EXPRESSED IN: inflorescence meristem, sepal, male gametophyte, petiole, carpel; EXPRESSED DURING: 4 anthesis; CONTAINS InterPro DOMAIN/s: Longin-like (InterPro:IPR011012); BEST Arabidopsis thaliana protein match is: SNARE-like superfamily protein (TAIR:AT4G10170.2); Has 265 Blast hits to 265 proteins in 22 species: Archae - 0; Bacteria - 0; …
AT1G35560	8	AtTCP23	0.0284596	-2.04059	TCP family transcription factor ; FUNCTIONS IN: sequence-specific DNA binding transcription factor activity; INVOLVED IN: regulation of transcription; LOCATED IN: chloroplast; EXPRESSED IN: 16 plant structures; EXPRESSED DURING: 11 growth stages; CONTAINS InterPro DOMAIN/s: Transcription factor, TCP (InterPro:IPR005333), Transcription factor TCP subgroup (InterPro:IPR017887); BEST Arabidopsis tha…
AT1G53390	8	ABCG24	0.00156512	-1.61856	P-loop containing nucleoside triphosphate hydrolases superfamily protein; FUNCTIONS IN: ATPase activity, coupled to transmembrane movement of substances; LOCATED IN: plasma membrane; EXPRESSED IN: 23 plant structures; EXPRESSED DURING: 13 growth stages; CONTAINS InterPro DOMAIN/s: ATPase, AAA+ type, core (InterPro:IPR003593), ABC transporter-like (InterPro:IPR003439), ABC transporter, conserved s…
AT1G55330	8	AGP21	0.0354417	-1.08306	arabinogalactan protein 21 (AGP21); BEST Arabidopsis thaliana protein match is: arabinogalactan protein 12 (TAIR:AT3G13520.1); Has 48 Blast hits to 48 proteins in 8 species: Archae - 0; Bacteria - 0; Metazoa - 0; Fungi - 0; Plants - 48; Viruses - 0; Other Eukaryotes - 0 (source: NCBI BLink).
AT1G56430	8	ATNAS4	4.62788e-05	-5.69322	nicotianamine synthase 4 (NAS4); CONTAINS InterPro DOMAIN/s: Nicotianamine synthase (InterPro:IPR004298); BEST Arabidopsis thaliana protein match is: nicotianamine synthase 3 (TAIR:AT1G09240.1); Has 205 Blast hits to 202 proteins in 47 species: Archae - 24; Bacteria - 12; Metazoa - 0; Fungi - 20; Plants - 147; Viruses - 0; Other Eukaryotes - 2 (source: NCBI BLink).
AT1G58110	8	NA	0.00210814	-1.95291	Basic-leucine zipper (bZIP) transcription factor family protein; FUNCTIONS IN: protein dimerization activity, sequence-specific DNA binding, DNA binding, sequence-specific DNA binding transcription factor activity; INVOLVED IN: regulation of transcription, DNA-dependent; LOCATED IN: cellular_component unknown; EXPRESSED IN: 23 plant structures; EXPRESSED DURING: 13 growth stages; CONTAINS InterPr…
AT1G60010	8	NA	0.0290899	-1.45363	unknown protein; FUNCTIONS IN: molecular_function unknown; INVOLVED IN: N-terminal protein myristoylation; LOCATED IN: cellular_component unknown; EXPRESSED IN: 22 plant structures; EXPRESSED DURING: 13 growth stages; BEST Arabidopsis thaliana protein match is: unknown protein (TAIR:AT1G10530.1); Has 185 Blast hits to 185 proteins in 18 species: Archae - 0; Bacteria - 0; Metazoa - 0; Fungi - 3; P…
AT1G61120	8	GES	0.00936355	-2.97097	terpene synthase 04 (TPS04); CONTAINS InterPro DOMAIN/s: Terpene synthase, metal-binding domain (InterPro:IPR005630), Terpenoid synthase (InterPro:IPR008949), Terpenoid cylases/protein prenyltransferase alpha-alpha toroid (InterPro:IPR008930), Terpene synthase-like (InterPro:IPR001906); BEST Arabidopsis thaliana protein match is: Terpenoid cyclases/Protein prenyltransferases superfamily protein (…
AT1G61300	8	NA	0.0383989	-2.4304	LRR and NB-ARC domains-containing disease resistance protein; FUNCTIONS IN: ATP binding; INVOLVED IN: N-terminal protein myristoylation, apoptosis, defense response; LOCATED IN: endomembrane system; CONTAINS InterPro DOMAIN/s: NB-ARC (InterPro:IPR002182), Leucine-rich repeat (InterPro:IPR001611), Disease resistance protein (InterPro:IPR000767); BEST Arabidopsis thaliana protein match is: LRR and …
AT1G61600	8	NA	0.0291498	-2.27932	Protein of unknown function (DUF1262); FUNCTIONS IN: molecular_function unknown; INVOLVED IN: biological_process unknown; LOCATED IN: membrane; EXPRESSED IN: leaf; CONTAINS InterPro DOMAIN/s: Protein of unknown function DUF1262 (InterPro:IPR010683); BEST Arabidopsis thaliana protein match is: Protein of unknown function (DUF1262) (TAIR:AT1G13540.1); Has 103 Blast hits to 96 proteins in 9 species:…
AT1G62380	8	ACO2	3.84072e-05	-1.30852	ACC oxidase 2 (ACO2); FUNCTIONS IN: 1-aminocyclopropane-1-carboxylate oxidase activity, copper ion binding; INVOLVED IN: response to salt stress, detection of ethylene stimulus, ethylene biosynthetic process; LOCATED IN: cell wall, plasma membrane; EXPRESSED IN: 24 plant structures; EXPRESSED DURING: 14 growth stages; CONTAINS InterPro DOMAIN/s: Oxoglutarate/iron-dependent oxygenase (InterPro:IPR…
AT1G64065	8	NA	0.00150359	-5.11378	Late embryogenesis abundant (LEA) hydroxyproline-rich glycoprotein family; CONTAINS InterPro DOMAIN/s: Late embryogenesis abundant protein, group 2 (InterPro:IPR004864); BEST Arabidopsis thaliana protein match is: Late embryogenesis abundant (LEA) hydroxyproline-rich glycoprotein family (TAIR:AT2G46150.1); Has 35333 Blast hits to 34131 proteins in 2444 species: Archae - 798; Bacteria - 22429; Met…
AT1G64370	8	NA	0.00911841	-2.97806	unknown protein; Has 773 Blast hits to 375 proteins in 118 species: Archae - 0; Bacteria - 97; Metazoa - 421; Fungi - 108; Plants - 31; Viruses - 0; Other Eukaryotes - 116 (source: NCBI BLink).
AT1G65320	8	CBSX6	0.0273809	-1.80716	Cystathionine beta-synthase (CBS) family protein; FUNCTIONS IN: molecular_function unknown; INVOLVED IN: biological_process unknown; LOCATED IN: vacuole; EXPRESSED IN: cultured cell; CONTAINS InterPro DOMAIN/s: Cystathionine beta-synthase, core (InterPro:IPR000644); BEST Arabidopsis thaliana protein match is: CBS domain-containing protein (TAIR:AT5G53750.1); Has 145 Blast hits to 144 proteins in …
AT1G66090	8	NA	0.000844174	-3.72769	Disease resistance protein (TIR-NBS class); FUNCTIONS IN: transmembrane receptor activity, nucleoside-triphosphatase activity, nucleotide binding, ATP binding; INVOLVED IN: signal transduction, defense response, apoptosis, innate immune response; LOCATED IN: intrinsic to membrane, chloroplast; EXPRESSED IN: 22 plant structures; EXPRESSED DURING: 10 growth stages; CONTAINS InterPro DOMAIN/s: ATPas…
AT1G66130	8	NA	0.0245467	-1.91437	NAD(P)-binding Rossmann-fold superfamily protein; FUNCTIONS IN: oxidoreductase activity, binding, catalytic activity; INVOLVED IN: metabolic process; EXPRESSED IN: 20 plant structures; EXPRESSED DURING: 13 growth stages; CONTAINS InterPro DOMAIN/s: Oxidoreductase, N-terminal (InterPro:IPR000683), NAD(P)-binding domain (InterPro:IPR016040); BEST Arabidopsis thaliana protein match is: Oxidoreductas…
AT1G66230	8	AtMYB20	0.0101592	-2.59819	myb domain protein 20 (MYB20); CONTAINS InterPro DOMAIN/s: SANT, DNA-binding (InterPro:IPR001005), Homeodomain-like (InterPro:IPR009057), Myb, DNA-binding (InterPro:IPR014778), HTH transcriptional regulator, Myb-type, DNA-binding (InterPro:IPR017930), Homeodomain-related (InterPro:IPR012287), Myb transcription factor (InterPro:IPR015495); BEST Arabidopsis thaliana protein match is: myb domain pro…
AT1G66970	8	GDPDL1	0.0167377	-1.51941	SHV3-like 2 (SVL2); FUNCTIONS IN: glycerophosphodiester phosphodiesterase activity, kinase activity; INVOLVED IN: glycerol metabolic process, lipid metabolic process; LOCATED IN: anchored to plasma membrane, apoplast, chloroplast, anchored to membrane; EXPRESSED IN: 25 plant structures; EXPRESSED DURING: 13 growth stages; CONTAINS InterPro DOMAIN/s: PLC-like phosphodiesterase, TIM beta/alpha-barr…
AT1G67480	8	NA	0.0242674	-1.20177	Galactose oxidase/kelch repeat superfamily protein; CONTAINS InterPro DOMAIN/s: F-box domain, cyclin-like (InterPro:IPR001810), Galactose oxidase/kelch, beta-propeller (InterPro:IPR011043), Kelch repeat type 1 (InterPro:IPR006652), Kelch related (InterPro:IPR013089), Kelch-type beta propeller (InterPro:IPR015915); BEST Arabidopsis thaliana protein match is: Galactose oxidase/kelch repeat superfam…
AT1G67740	8	PSBY	0.00388379	-1.19491	photosystem II BY (PSBY); FUNCTIONS IN: manganese ion binding; INVOLVED IN: photosynthesis; LOCATED IN: chloroplast stromal thylakoid, chloroplast thylakoid membrane, chloroplast photosystem II, photosystem II; EXPRESSED IN: 22 plant structures; EXPRESSED DURING: 14 growth stages; CONTAINS InterPro DOMAIN/s: Photosystem II protein PsbY (InterPro:IPR009388); Has 135 Blast hits to 91 proteins in 24…
AT1G67750	8	NA	0.00364855	-2.65515	Pectate lyase family protein; FUNCTIONS IN: pectate lyase activity; INVOLVED IN: biological_process unknown; LOCATED IN: endomembrane system; EXPRESSED IN: 21 plant structures; EXPRESSED DURING: 13 growth stages; CONTAINS InterPro DOMAIN/s: Pectin lyase fold/virulence factor (InterPro:IPR011050), AmbAllergen (InterPro:IPR018082), Pectate lyase/Amb allergen (InterPro:IPR002022), Pectin lyase fold …
AT1G68010	8	ATHPR1	0.00201678	-1.06198	hydroxypyruvate reductase (HPR); FUNCTIONS IN: glycerate dehydrogenase activity, poly(U) RNA binding; INVOLVED IN: photorespiration; LOCATED IN: apoplast, chloroplast, peroxisome; EXPRESSED IN: 23 plant structures; EXPRESSED DURING: 15 growth stages; CONTAINS InterPro DOMAIN/s: D-isomer specific 2-hydroxyacid dehydrogenase, catalytic domain (InterPro:IPR006139), D-isomer specific 2-hydroxyacid de…
AT1G68810	8	NA	0.000277081	-3.69365	basic helix-loop-helix (bHLH) DNA-binding superfamily protein; FUNCTIONS IN: DNA binding, sequence-specific DNA binding transcription factor activity; INVOLVED IN: regulation of transcription; LOCATED IN: nucleus; EXPRESSED IN: 20 plant structures; EXPRESSED DURING: 12 growth stages; CONTAINS InterPro DOMAIN/s: Helix-loop-helix DNA-binding domain (InterPro:IPR001092), Helix-loop-helix DNA-binding…
AT1G72030	8	NA	0.0201624	-1.4415	Acyl-CoA N-acyltransferases (NAT) superfamily protein; FUNCTIONS IN: N-acetyltransferase activity; INVOLVED IN: metabolic process; EXPRESSED IN: 22 plant structures; EXPRESSED DURING: 13 growth stages; CONTAINS InterPro DOMAIN/s: GCN5-related N-acetyltransferase, C-terminal (InterPro:IPR022610), GCN5-related N-acetyltransferase (InterPro:IPR000182), Acyl-CoA N-acyltransferase (InterPro:IPR016181)…
AT1G72180	8	NA	0.0234786	-1.09107	Leucine-rich receptor-like protein kinase family protein; FUNCTIONS IN: protein serine/threonine kinase activity, kinase activity, ATP binding; INVOLVED IN: transmembrane receptor protein tyrosine kinase signaling pathway, protein amino acid phosphorylation; LOCATED IN: cellular_component unknown; EXPRESSED IN: 22 plant structures; EXPRESSED DURING: 13 growth stages; CONTAINS InterPro DOMAIN/s: P…
AT1G74940	8	NA	0.000428431	-1.40326	Protein of unknown function (DUF581); CONTAINS InterPro DOMAIN/s: Protein of unknown function DUF581 (InterPro:IPR007650); BEST Arabidopsis thaliana protein match is: Protein of unknown function (DUF581) (TAIR:AT1G19200.1); Has 483 Blast hits to 483 proteins in 20 species: Archae - 0; Bacteria - 0; Metazoa - 0; Fungi - 0; Plants - 483; Viruses - 0; Other Eukaryotes - 0 (source: NCBI BLink).
AT1G75000	8	NA	0.00171311	-4.1731	GNS1/SUR4 membrane protein family; FUNCTIONS IN: molecular_function unknown; INVOLVED IN: biological_process unknown; LOCATED IN: integral to membrane; CONTAINS InterPro DOMAIN/s: GNS1/SUR4 membrane protein (InterPro:IPR002076); BEST Arabidopsis thaliana protein match is: GNS1/SUR4 membrane protein family (TAIR:AT4G36830.1); Has 217 Blast hits to 217 proteins in 67 species: Archae - 0; Bacteria -…
AT1G75166	8	NA	0.00377927	-1.21791	snoRNA
AT1G75390	8	AtbZIP44	0.00232225	-4.98458	basic leucine-zipper 44 (bZIP44); FUNCTIONS IN: DNA binding, protein heterodimerization activity, sequence-specific DNA binding transcription factor activity; INVOLVED IN: regulation of transcription, DNA-dependent; LOCATED IN: chloroplast; CONTAINS InterPro DOMAIN/s: Basic-leucine zipper (bZIP) transcription factor (InterPro:IPR004827), bZIP transcription factor, bZIP-1 (InterPro:IPR011616); BES…
AT1G77990	8	AST56	0.0245359	-1.64333	AST56; FUNCTIONS IN: sulfate transmembrane transporter activity; INVOLVED IN: sulfate transport, transport, transmembrane transport; LOCATED IN: integral to membrane, membrane; EXPRESSED IN: 17 plant structures; EXPRESSED DURING: 9 growth stages; CONTAINS InterPro DOMAIN/s: Sulphate transporter (InterPro:IPR011547), Sulphate transporter/antisigma-factor antagonist STAS (InterPro:IPR002645), Sulph…
AT1G78230	8	NA	0.00183494	-2.70353	Outer arm dynein light chain 1 protein; INVOLVED IN: biological_process unknown; LOCATED IN: vacuole; CONTAINS InterPro DOMAIN/s: Leucine-rich repeat, typical subtype (InterPro:IPR003591), Leucine-rich repeat (InterPro:IPR001611); BEST Arabidopsis thaliana protein match is: Outer arm dynein light chain 1 protein (TAIR:AT4G03260.2); Has 24271 Blast hits to 14439 proteins in 747 species: Archae - 6…
AT1G78370	8	ATGSTU20	0.018741	-1.93476	glutathione S-transferase TAU 20 (GSTU20); FUNCTIONS IN: glutathione transferase activity; INVOLVED IN: toxin catabolic process; LOCATED IN: apoplast, chloroplast, cytoplasm; EXPRESSED IN: 23 plant structures; EXPRESSED DURING: 15 growth stages; CONTAINS InterPro DOMAIN/s: Thioredoxin fold (InterPro:IPR012335), Glutathione S-transferase, C-terminal (InterPro:IPR004046), Glutathione S-transferase,…
AT1G78860	8	NA	0.00441052	-3.10398	D-mannose binding lectin protein with Apple-like carbohydrate-binding domain; FUNCTIONS IN: sugar binding; LOCATED IN: cell wall, plant-type cell wall; EXPRESSED IN: stem; CONTAINS InterPro DOMAIN/s: Curculin-like (mannose-binding) lectin (InterPro:IPR001480), Apple-like (InterPro:IPR003609); BEST Arabidopsis thaliana protein match is: D-mannose binding lectin protein with Apple-like carbohydrate…
AT1G79340	8	AtMC4	0.00750443	-1.06835	metacaspase 4 (MC4); FUNCTIONS IN: cysteine-type peptidase activity; INVOLVED IN: proteolysis; LOCATED IN: plasma membrane; EXPRESSED IN: 26 plant structures; EXPRESSED DURING: 15 growth stages; CONTAINS InterPro DOMAIN/s: Peptidase C14, caspase catalytic (InterPro:IPR011600); BEST Arabidopsis thaliana protein match is: metacaspase 5 (TAIR:AT1G79330.1); Has 1195 Blast hits to 1161 proteins in 285…
AT1G80440	8	KFB20	0.000482682	-2.99294	Galactose oxidase/kelch repeat superfamily protein; CONTAINS InterPro DOMAIN/s: Galactose oxidase/kelch, beta-propeller (InterPro:IPR011043), Kelch repeat type 1 (InterPro:IPR006652), Kelch related (InterPro:IPR013089), Kelch-type beta propeller (InterPro:IPR015915); BEST Arabidopsis thaliana protein match is: Galactose oxidase/kelch repeat superfamily protein (TAIR:AT1G15670.1); Has 30201 Blast …
AT1G80900	8	ATMGT1	0.0145083	-1.83247	magnesium transporter 1 (MGT1); FUNCTIONS IN: magnesium ion transmembrane transporter activity, metal ion transmembrane transporter activity; INVOLVED IN: transmembrane transport, metal ion transport; LOCATED IN: membrane; EXPRESSED IN: 29 plant structures; EXPRESSED DURING: 13 growth stages; CONTAINS InterPro DOMAIN/s: Mg2+ transporter protein, CorA-like (InterPro:IPR002523); BEST Arabidopsis th…
AT2G01090	8	NA	0.0181078	-1.44662	Ubiquinol-cytochrome C reductase hinge protein; FUNCTIONS IN: ubiquinol-cytochrome-c reductase activity; INVOLVED IN: mitochondrial electron transport, ubiquinol to cytochrome c; LOCATED IN: mitochondrial respiratory chain complex III; EXPRESSED IN: 24 plant structures; EXPRESSED DURING: 15 growth stages; CONTAINS InterPro DOMAIN/s: Ubiquinol-cytochrome C reductase hinge (InterPro:IPR003422); BES…
AT2G01620	8	MEE11	0.0135833	-1.50839	maternal effect embryo arrest 11 (MEE11); BEST Arabidopsis thaliana protein match is: Ribonuclease inhibitor (TAIR:AT3G26000.1); Has 234 Blast hits to 230 proteins in 61 species: Archae - 0; Bacteria - 0; Metazoa - 139; Fungi - 2; Plants - 81; Viruses - 0; Other Eukaryotes - 12 (source: NCBI BLink).
AT2G01913	8	NA	0.00123141	-4.66046	unknown protein; Has 35333 Blast hits to 34131 proteins in 2444 species: Archae - 798; Bacteria - 22429; Metazoa - 974; Fungi - 991; Plants - 531; Viruses - 0; Other Eukaryotes - 9610 (source: NCBI BLink).
AT2G02710	8	PLP	0.000835033	-1.65825	PAS/LOV protein B (PLPB); FUNCTIONS IN: two-component sensor activity, signal transducer activity; INVOLVED IN: signal transduction, regulation of transcription, DNA-dependent, two-component signal transduction system (phosphorelay); LOCATED IN: cellular_component unknown; EXPRESSED IN: 24 plant structures; EXPRESSED DURING: 14 growth stages; CONTAINS InterPro DOMAIN/s: PAC motif (InterPro:IPR001…
AT2G04790	8	NA	0.00733999	-1.93105	unknown protein; Has 45 Blast hits to 45 proteins in 15 species: Archae - 0; Bacteria - 0; Metazoa - 0; Fungi - 0; Plants - 43; Viruses - 0; Other Eukaryotes - 2 (source: NCBI BLink).
AT2G10940	8	NA	3.0785e-05	-1.17907	Bifunctional inhibitor/lipid-transfer protein/seed storage 2S albumin superfamily protein; FUNCTIONS IN: lipid binding; INVOLVED IN: lipid transport; LOCATED IN: chloroplast thylakoid membrane, apoplast, chloroplast, membrane; EXPRESSED IN: 21 plant structures; EXPRESSED DURING: 13 growth stages; CONTAINS InterPro DOMAIN/s: Bifunctional inhibitor/plant lipid transfer protein/seed storage (InterPr…
AT2G15580	8	NA	0.0375808	-1.0187	RING/U-box superfamily protein; FUNCTIONS IN: zinc ion binding; EXPRESSED IN: 22 plant structures; EXPRESSED DURING: 13 growth stages; CONTAINS InterPro DOMAIN/s: Zinc finger, RING-type (InterPro:IPR001841), Zinc finger, C3HC4 RING-type (InterPro:IPR018957); BEST Arabidopsis thaliana protein match is: Zinc finger, C3HC4 type (RING finger) family protein (TAIR:AT1G68070.1); Has 8108 Blast hits to …
AT2G16050	8	NA	1.36011e-05	-4.59016	Cysteine/Histidine-rich C1 domain family protein; CONTAINS InterPro DOMAIN/s: DC1 (InterPro:IPR004146); BEST Arabidopsis thaliana protein match is: Cysteine/Histidine-rich C1 domain family protein (TAIR:AT1G20990.1); Has 30201 Blast hits to 17322 proteins in 780 species: Archae - 12; Bacteria - 1396; Metazoa - 17338; Fungi - 3422; Plants - 5037; Viruses - 0; Other Eukaryotes - 2996 (source: NCBI …
AT2G16790	8	NA	0.0011969	-3.04709	P-loop containing nucleoside triphosphate hydrolases superfamily protein; FUNCTIONS IN: shikimate kinase activity, kinase activity, ATP binding; INVOLVED IN: carbohydrate metabolic process; LOCATED IN: cellular_component unknown; EXPRESSED IN: 10 plant structures; EXPRESSED DURING: LP.04 four leaves visible, 4 anthesis, petal differentiation and expansion stage; CONTAINS InterPro DOMAIN/s: Shikim…
AT2G18560	8	NA	0.0193423	-2.15616	UDP-Glycosyltransferase superfamily protein; FUNCTIONS IN: UDP-glycosyltransferase activity, transferase activity, transferring glycosyl groups; INVOLVED IN: metabolic process; LOCATED IN: cellular_component unknown; CONTAINS InterPro DOMAIN/s: UDP-glucuronosyl/UDP-glucosyltransferase (InterPro:IPR002213); BEST Arabidopsis thaliana protein match is: UDP-Glycosyltransferase superfamily protein (TA…
AT2G22970	8	SCPL11	0.0179143	-2.07992	serine carboxypeptidase-like 11 (SCPL11); FUNCTIONS IN: serine-type carboxypeptidase activity; INVOLVED IN: proteolysis; LOCATED IN: plant-type cell wall; EXPRESSED IN: 22 plant structures; EXPRESSED DURING: 13 growth stages; CONTAINS InterPro DOMAIN/s: Peptidase S10, serine carboxypeptidase (InterPro:IPR001563); BEST Arabidopsis thaliana protein match is: serine carboxypeptidase-like 12 (TAIR:AT…
AT2G22990	8	SCPL8	0	-2.86117	sinapoylglucose 1 (SNG1); FUNCTIONS IN: sinapoylglucose-malate O-sinapoyltransferase activity, serine-type carboxypeptidase activity; INVOLVED IN: phenylpropanoid metabolic process, proteolysis; LOCATED IN: endomembrane system; EXPRESSED IN: 22 plant structures; EXPRESSED DURING: 13 growth stages; CONTAINS InterPro DOMAIN/s: Peptidase S10, serine carboxypeptidase (InterPro:IPR001563); BEST Arabid…
AT2G23130	8	AGP17	0.0294726	-1.45766	arabinogalactan protein 17 (AGP17); BEST Arabidopsis thaliana protein match is: arabinogalactan protein 18 (TAIR:AT4G37450.1); Has 67144 Blast hits to 32658 proteins in 1837 species: Archae - 189; Bacteria - 18272; Metazoa - 17078; Fungi - 7544; Plants - 7608; Viruses - 2133; Other Eukaryotes - 14320 (source: NCBI BLink).
AT2G24270	8	ALDH11A3	0.0397038	-1.02645	aldehyde dehydrogenase 11A3 (ALDH11A3); FUNCTIONS IN: 3-chloroallyl aldehyde dehydrogenase activity, glyceraldehyde-3-phosphate dehydrogenase (NADP+) activity; INVOLVED IN: oxidation reduction, metabolic process; EXPRESSED IN: 26 plant structures; EXPRESSED DURING: 15 growth stages; CONTAINS InterPro DOMAIN/s: Aldehyde/histidinol dehydrogenase (InterPro:IPR016161), Aldehyde dehydrogenase (InterPr…
AT2G26530	8	AR781	0.00901371	-2.57012	AR781; FUNCTIONS IN: molecular_function unknown; INVOLVED IN: biological_process unknown; LOCATED IN: plasma membrane; EXPRESSED IN: 21 plant structures; EXPRESSED DURING: 10 growth stages; CONTAINS InterPro DOMAIN/s: Protein of unknown function DUF1645 (InterPro:IPR012442); BEST Arabidopsis thaliana protein match is: Protein of unknown function (DUF1645) (TAIR:AT2G15760.1); Has 167 Blast hits to…
AT2G26580	8	YAB5	0.00290806	-2.49658	YABBY5 (YAB5); CONTAINS InterPro DOMAIN/s: High mobility group, superfamily (InterPro:IPR009071), YABBY protein (InterPro:IPR006780); BEST Arabidopsis thaliana protein match is: Plant-specific transcription factor YABBY family protein (TAIR:AT1G08465.1); Has 458 Blast hits to 449 proteins in 126 species: Archae - 0; Bacteria - 0; Metazoa - 0; Fungi - 4; Plants - 444; Viruses - 0; Other Eukaryotes…
AT2G28110	8	FRA8	0.00689317	-3.40361	FRAGILE FIBER 8 (FRA8); CONTAINS InterPro DOMAIN/s: Exostosin-like (InterPro:IPR004263); BEST Arabidopsis thaliana protein match is: FRA8 homolog (TAIR:AT5G22940.1); Has 35333 Blast hits to 34131 proteins in 2444 species: Archae - 798; Bacteria - 22429; Metazoa - 974; Fungi - 991; Plants - 531; Viruses - 0; Other Eukaryotes - 9610 (source: NCBI BLink).
AT2G28305	8	ATLOG1	0.00401809	-2.93531	LONELY GUY 1 (LOG1); CONTAINS InterPro DOMAIN/s: Conserved hypothetical protein CHP00730 (InterPro:IPR005269); BEST Arabidopsis thaliana protein match is: lysine decarboxylase family protein (TAIR:AT2G37210.1); Has 5303 Blast hits to 5301 proteins in 1556 species: Archae - 26; Bacteria - 3660; Metazoa - 10; Fungi - 132; Plants - 396; Viruses - 0; Other Eukaryotes - 1079 (source: NCBI BLink).
AT2G28870	8	NA	1.78486e-08	-6.12948	unknown protein; Has 34 Blast hits to 34 proteins in 9 species: Archae - 0; Bacteria - 0; Metazoa - 0; Fungi - 0; Plants - 34; Viruses - 0; Other Eukaryotes - 0 (source: NCBI BLink).
AT2G36320	8	NA	1.22118e-07	-2.15168	A20/AN1-like zinc finger family protein; FUNCTIONS IN: DNA binding, zinc ion binding; INVOLVED IN: biological_process unknown; LOCATED IN: cellular_component unknown; EXPRESSED IN: 25 plant structures; EXPRESSED DURING: 15 growth stages; CONTAINS InterPro DOMAIN/s: Zinc finger, AN1-type (InterPro:IPR000058), Zinc finger, A20-type (InterPro:IPR002653); BEST Arabidopsis thaliana protein match is: A…
AT2G37290	8	NA	0.0369684	-3.43892	Ypt/Rab-GAP domain of gyp1p superfamily protein; FUNCTIONS IN: RAB GTPase activator activity; INVOLVED IN: regulation of Rab GTPase activity; LOCATED IN: chloroplast; CONTAINS InterPro DOMAIN/s: RabGAP/TBC (InterPro:IPR000195); BEST Arabidopsis thaliana protein match is: Ypt/Rab-GAP domain of gyp1p superfamily protein (TAIR:AT3G55020.1); Has 35333 Blast hits to 34131 proteins in 2444 species: Arc…
AT2G37590	8	ATDOF2.4	2.15314e-05	-4.82194	DNA binding with one finger 2.4 (DOF2.4); CONTAINS InterPro DOMAIN/s: Zinc finger, Dof-type (InterPro:IPR003851); BEST Arabidopsis thaliana protein match is: OBF-binding protein 3 (TAIR:AT3G55370.2); Has 1447 Blast hits to 1391 proteins in 103 species: Archae - 4; Bacteria - 20; Metazoa - 104; Fungi - 10; Plants - 1085; Viruses - 0; Other Eukaryotes - 224 (source: NCBI BLink).
AT2G37710	8	LecRK-IV.1	0.000247952	-3.35491	receptor lectin kinase (RLK); FUNCTIONS IN: kinase activity; INVOLVED IN: response to salicylic acid stimulus; LOCATED IN: plasma membrane; EXPRESSED IN: 23 plant structures; EXPRESSED DURING: 13 growth stages; CONTAINS InterPro DOMAIN/s: Legume lectin, beta chain (InterPro:IPR001220), Protein kinase, ATP binding site (InterPro:IPR017441), Serine/threonine-protein kinase-like domain (InterPro:IPR…
AT2G37950	8	NA	7.90616e-05	-5.70496	RING/FYVE/PHD zinc finger superfamily protein; FUNCTIONS IN: zinc ion binding; EXPRESSED IN: 10 plant structures; EXPRESSED DURING: 6 growth stages; CONTAINS InterPro DOMAIN/s: Zinc finger, C3HC4 RING-type (InterPro:IPR018957), Zinc finger, RING-CH-type (InterPro:IPR011016); BEST Arabidopsis thaliana protein match is: RING/FYVE/PHD zinc finger superfamily protein (TAIR:AT5G05830.1); Has 598 Blast…
AT2G38300	8	NA	0.0347343	-3.13682	myb-like HTH transcriptional regulator family protein; CONTAINS InterPro DOMAIN/s: Homeodomain-like (InterPro:IPR009057), Myb, DNA-binding (InterPro:IPR014778), Myb-like DNA-binding domain, SHAQKYF class (InterPro:IPR006447), HTH transcriptional regulator, Myb-type, DNA-binding (InterPro:IPR017930), Homeodomain-related (InterPro:IPR012287); BEST Arabidopsis thaliana protein match is: Homeodomain-…
AT2G38740	8	NA	0.0231906	-1.94269	Haloacid dehalogenase-like hydrolase (HAD) superfamily protein; FUNCTIONS IN: hydrolase activity, catalytic activity; INVOLVED IN: metabolic process; LOCATED IN: plasma membrane; EXPRESSED IN: 25 plant structures; EXPRESSED DURING: 15 growth stages; CONTAINS InterPro DOMAIN/s: Haloacid dehalogenase-like hydrolase (InterPro:IPR005834), Haloacid dehydrogenase/epoxide hydrolase (InterPro:IPR005833),…
AT2G39010	8	PIP2;6	2.11135e-05	-1.0095	plasma membrane intrinsic protein 2E (PIP2E); FUNCTIONS IN: water channel activity; INVOLVED IN: transport, response to nematode; LOCATED IN: plasma membrane, membrane; EXPRESSED IN: 23 plant structures; EXPRESSED DURING: 13 growth stages; CONTAINS InterPro DOMAIN/s: Major intrinsic protein, conserved site (InterPro:IPR022357), Aquaporin (InterPro:IPR012269), Major intrinsic protein (InterPro:IPR…
AT2G39690	8	NA	1.4008e-05	-6.35107	Protein of unknown function, DUF547; CONTAINS InterPro DOMAIN/s: Protein of unknown function DUF547 (InterPro:IPR006869); BEST Arabidopsis thaliana protein match is: Protein of unknown function, DUF547 (TAIR:AT3G12540.1); Has 35333 Blast hits to 34131 proteins in 2444 species: Archae - 798; Bacteria - 22429; Metazoa - 974; Fungi - 991; Plants - 531; Viruses - 0; Other Eukaryotes - 9610 (source: N…
AT2G39980	8	NA	0.0134292	-2.29199	HXXXD-type acyl-transferase family protein; FUNCTIONS IN: transferase activity, transferring acyl groups other than amino-acyl groups, transferase activity; INVOLVED IN: response to karrikin; LOCATED IN: cellular_component unknown; EXPRESSED IN: 17 plant structures; EXPRESSED DURING: 10 growth stages; CONTAINS InterPro DOMAIN/s: Transferase (InterPro:IPR003480); BEST Arabidopsis thaliana protein …
AT2G40960	8	NA	0.0115503	-1.07955	Single-stranded nucleic acid binding R3H protein; FUNCTIONS IN: nucleic acid binding; INVOLVED IN: biological_process unknown; LOCATED IN: cellular_component unknown; EXPRESSED IN: 21 plant structures; EXPRESSED DURING: 13 growth stages; CONTAINS InterPro DOMAIN/s: Single-stranded nucleic acid binding R3H (InterPro:IPR001374); BEST Arabidopsis thaliana protein match is: Single-stranded nucleic ac…
AT2G41835	8	NA	0.00907947	-1.92135	zinc finger (C2H2 type, AN1-like) family protein; FUNCTIONS IN: zinc ion binding, nucleic acid binding; INVOLVED IN: biological_process unknown; LOCATED IN: intracellular; CONTAINS InterPro DOMAIN/s: Zinc finger, C2H2-like (InterPro:IPR015880), Zinc finger, AN1-type (InterPro:IPR000058), Zinc finger, C2H2-type (InterPro:IPR007087); BEST Arabidopsis thaliana protein match is: zinc finger (C2H2 typ…
AT2G42690	8	NA	0.00370958	-1.69248	alpha/beta-Hydrolases superfamily protein; FUNCTIONS IN: triglyceride lipase activity; INVOLVED IN: lipid metabolic process; LOCATED IN: chloroplast; EXPRESSED IN: 22 plant structures; EXPRESSED DURING: 13 growth stages; CONTAINS InterPro DOMAIN/s: Lipase, class 3 (InterPro:IPR002921); BEST Arabidopsis thaliana protein match is: alpha/beta-Hydrolases superfamily protein (TAIR:AT4G18550.1); Has 77…
AT2G43010	8	AtPIF4	1.2794e-08	-5.62469	phytochrome interacting factor 4 (PIF4); CONTAINS InterPro DOMAIN/s: Helix-loop-helix DNA-binding domain (InterPro:IPR001092), Helix-loop-helix DNA-binding (InterPro:IPR011598); BEST Arabidopsis thaliana protein match is: phytochrome interacting factor 3-like 6 (TAIR:AT3G59060.1); Has 4545 Blast hits to 4539 proteins in 356 species: Archae - 0; Bacteria - 0; Metazoa - 939; Fungi - 192; Plants - 3…
AT2G43535	8	NA	0.000138008	-3.14421	Scorpion toxin-like knottin superfamily protein; FUNCTIONS IN: ion channel inhibitor activity; INVOLVED IN: defense response; LOCATED IN: endomembrane system, extracellular region; EXPRESSED IN: 20 plant structures; EXPRESSED DURING: 13 growth stages; CONTAINS InterPro DOMAIN/s: Scorpion long chain toxin (InterPro:IPR002061), Knottin (InterPro:IPR003614); BEST Arabidopsis thaliana protein match i…
AT2G44490	8	BGLU26	0.00241417	-1.81712	PENETRATION 2 (PEN2); FUNCTIONS IN: thioglucosidase activity, hydrolase activity, hydrolyzing O-glycosyl compounds; INVOLVED IN: defense response to fungus, incompatible interaction, glucosinolate metabolic process, defense response to bacterium, indole glucosinolate catabolic process, defense response by callose deposition in cell wall; LOCATED IN: peroxisome, membrane, chloroplast envelope; EXP…
AT2G44570	8	AtGH9B12	0.00257703	-6.13393	glycosyl hydrolase 9B12 (GH9B12); FUNCTIONS IN: hydrolase activity, hydrolyzing O-glycosyl compounds, catalytic activity; INVOLVED IN: carbohydrate metabolic process; LOCATED IN: endomembrane system; EXPRESSED IN: male gametophyte, pollen tube; EXPRESSED DURING: L mature pollen stage; CONTAINS InterPro DOMAIN/s: Six-hairpin glycosidase (InterPro:IPR012341), Glycoside hydrolase, family 9, active s…
AT2G45250	8	NA	0.0257513	-1.31037	Integral membrane protein hemolysin-III homolog; BEST Arabidopsis thaliana protein match is: unknown protein (TAIR:AT4G38280.1); Has 111 Blast hits to 109 proteins in 30 species: Archae - 0; Bacteria - 8; Metazoa - 5; Fungi - 6; Plants - 75; Viruses - 4; Other Eukaryotes - 13 (source: NCBI BLink).
AT2G45900	8	TRM13	0.000461834	-4.8667	Phosphatidylinositol N-acetyglucosaminlytransferase subunit P-related; BEST Arabidopsis thaliana protein match is: Phosphatidylinositol N-acetyglucosaminlytransferase subunit P-related (TAIR:AT3G61380.1); Has 396 Blast hits to 374 proteins in 94 species: Archae - 0; Bacteria - 31; Metazoa - 55; Fungi - 42; Plants - 167; Viruses - 0; Other Eukaryotes - 101 (source: NCBI BLink).
AT2G45960	8	ATHH2	0.000181045	-1.09762	plasma membrane intrinsic protein 1B (PIP1B); FUNCTIONS IN: water channel activity; INVOLVED IN: response to water deprivation, response to salt stress, transport, water transport; LOCATED IN: anchored to plasma membrane, plasma membrane, chloroplast, vacuole, membrane; EXPRESSED IN: 24 plant structures; EXPRESSED DURING: 14 growth stages; CONTAINS InterPro DOMAIN/s: Major intrinsic protein, cons…
AT2G46870	8	NGA1	0.01379	-2.1448	NGATHA1 (NGA1); CONTAINS InterPro DOMAIN/s: Transcriptional factor B3 (InterPro:IPR003340); BEST Arabidopsis thaliana protein match is: AP2/B3-like transcriptional factor family protein (TAIR:AT3G61970.1); Has 1372 Blast hits to 1367 proteins in 72 species: Archae - 0; Bacteria - 0; Metazoa - 0; Fungi - 0; Plants - 1372; Viruses - 0; Other Eukaryotes - 0 (source: NCBI BLink).
AT3G01400	8	NA	3.98193e-06	-2.51578	ARM repeat superfamily protein; FUNCTIONS IN: binding; INVOLVED IN: biological_process unknown; LOCATED IN: cellular_component unknown; EXPRESSED IN: 21 plant structures; EXPRESSED DURING: 13 growth stages; CONTAINS InterPro DOMAIN/s: Armadillo-like helical (InterPro:IPR011989), Armadillo (InterPro:IPR000225), Armadillo-type fold (InterPro:IPR016024); BEST Arabidopsis thaliana protein match is: A…
AT3G03190	8	ATGSTF11	0.0051355	-5.60241	glutathione S-transferase F11 (GSTF11); CONTAINS InterPro DOMAIN/s: Thioredoxin fold (InterPro:IPR012335), Glutathione S-transferase, C-terminal (InterPro:IPR004046), Glutathione S-transferase, C-terminal-like (InterPro:IPR010987), Glutathione S-transferase/chloride channel, C-terminal (InterPro:IPR017933), Glutathione S-transferase, N-terminal (InterPro:IPR004045), Thioredoxin-like fold (InterPr…
AT3G04210	8	NA	1.48647e-05	-5.59662	Disease resistance protein (TIR-NBS class); FUNCTIONS IN: transmembrane receptor activity, ATP binding; INVOLVED IN: signal transduction, apoptosis, defense response, innate immune response; LOCATED IN: intrinsic to membrane, endomembrane system; EXPRESSED IN: 18 plant structures; EXPRESSED DURING: 11 growth stages; CONTAINS InterPro DOMAIN/s: NB-ARC (InterPro:IPR002182), Disease resistance prote…
AT3G05320	8	NA	0.00802306	-2.53886	O-fucosyltransferase family protein; CONTAINS InterPro DOMAIN/s: GDP-fucose protein O-fucosyltransferase (InterPro:IPR019378); Has 30201 Blast hits to 17322 proteins in 780 species: Archae - 12; Bacteria - 1396; Metazoa - 17338; Fungi - 3422; Plants - 5037; Viruses - 0; Other Eukaryotes - 2996 (source: NCBI BLink).
AT3G06145	8	NA	0.0150342	-2.95893	unknown protein; Has 15 Blast hits to 15 proteins in 7 species: Archae - 0; Bacteria - 0; Metazoa - 0; Fungi - 0; Plants - 15; Viruses - 0; Other Eukaryotes - 0 (source: NCBI BLink).
AT3G06750	8	NA	2.51647e-09	-3.58432	hydroxyproline-rich glycoprotein family protein; Has 6317 Blast hits to 3436 proteins in 319 species: Archae - 0; Bacteria - 429; Metazoa - 2195; Fungi - 739; Plants - 2175; Viruses - 83; Other Eukaryotes - 696 (source: NCBI BLink).
AT3G06778	8	NA	0.034762	-2.7322	Chaperone DnaJ-domain superfamily protein; FUNCTIONS IN: unfolded protein binding, heat shock protein binding; INVOLVED IN: protein folding; LOCATED IN: cellular_component unknown; CONTAINS InterPro DOMAIN/s: Molecular chaperone, heat shock protein, Hsp40, DnaJ (InterPro:IPR015609), Heat shock protein DnaJ, N-terminal (InterPro:IPR001623), Heat shock protein DnaJ (InterPro:IPR003095); BEST Arabid…
AT3G06880	8	NA	0.040594	-2.00252	Transducin/WD40 repeat-like superfamily protein; FUNCTIONS IN: binding, nucleotide binding; LOCATED IN: cellular_component unknown; CONTAINS InterPro DOMAIN/s: WD40 repeat 2 (InterPro:IPR019782), WD40 repeat, conserved site (InterPro:IPR019775), WD40 repeat (InterPro:IPR001680), WD40 repeat-like-containing domain (InterPro:IPR011046), WD40-repeat-containing domain (InterPro:IPR017986), WD40/YVTN …
AT3G07470	8	NA	0.0222219	-1.52453	Protein of unknown function, DUF538; INVOLVED IN: biological_process unknown; LOCATED IN: vacuole; EXPRESSED IN: 24 plant structures; EXPRESSED DURING: 15 growth stages; CONTAINS InterPro DOMAIN/s: Protein of unknown function DUF538 (InterPro:IPR007493); BEST Arabidopsis thaliana protein match is: Protein of unknown function, DUF538 (TAIR:AT3G07460.1); Has 638 Blast hits to 638 proteins in 33 spe…
AT3G08660	8	NA	0.000809013	-4.46928	Phototropic-responsive NPH3 family protein; FUNCTIONS IN: signal transducer activity; INVOLVED IN: response to light stimulus, N-terminal protein myristoylation; LOCATED IN: chloroplast; EXPRESSED IN: 8 plant structures; EXPRESSED DURING: 6 growth stages; CONTAINS InterPro DOMAIN/s: NPH3 (InterPro:IPR004249), BTB/POZ (InterPro:IPR013069), BTB/POZ fold (InterPro:IPR011333), BTB/POZ-like (InterPro:…
AT3G09260	8	BGLU23	0.000145217	-2.56737	PYK10; FUNCTIONS IN: beta-glucosidase activity, copper ion binding, hydrolase activity, hydrolyzing O-glycosyl compounds, fucosidase activity; INVOLVED IN: ER body organization, response to salt stress, response to symbiotic fungus, cellular response to cold, response to osmotic stress; LOCATED IN: peroxisome, nucleus, vacuole, membrane, ER body; EXPRESSED IN: 15 plant structures; EXPRESSED DURIN…
AT3G09450	8	NA	0.0124169	-3.44315	CONTAINS InterPro DOMAIN/s: Fusaric acid resistance protein, conserved region (InterPro:IPR006726); BEST Arabidopsis thaliana protein match is: unknown protein (TAIR:AT2G28780.1); Has 503 Blast hits to 494 proteins in 215 species: Archae - 0; Bacteria - 423; Metazoa - 0; Fungi - 0; Plants - 65; Viruses - 0; Other Eukaryotes - 15 (source: NCBI BLink).
AT3G12630	8	SAP5	0.0245467	-1.02025	A20/AN1-like zinc finger family protein; FUNCTIONS IN: DNA binding, zinc ion binding; INVOLVED IN: biological_process unknown; LOCATED IN: cellular_component unknown; EXPRESSED IN: 24 plant structures; EXPRESSED DURING: 15 growth stages; CONTAINS InterPro DOMAIN/s: Zinc finger, AN1-type (InterPro:IPR000058), Zinc finger, A20-type (InterPro:IPR002653); BEST Arabidopsis thaliana protein match is: A…
AT3G14050	8	AT-RSH2	0.00788794	-1.28208	RELA/SPOT homolog 2 (RSH2); CONTAINS InterPro DOMAIN/s: Metal-dependent phosphohydrolase, HD subdomain (InterPro:IPR006674), Metal-dependent phosphohydrolase, HD domain (InterPro:IPR003607), RelA/SpoT (InterPro:IPR007685); BEST Arabidopsis thaliana protein match is: RELA/SPOT homolog 3 (TAIR:AT1G54130.1); Has 12447 Blast hits to 12322 proteins in 2456 species: Archae - 4; Bacteria - 8610; Metazoa…
AT3G14440	8	ATNCED3	2.41943e-05	-6.22039	nine-cis-epoxycarotenoid dioxygenase 3 (NCED3); CONTAINS InterPro DOMAIN/s: Carotenoid oxygenase (InterPro:IPR004294); BEST Arabidopsis thaliana protein match is: nine-cis-epoxycarotenoid dioxygenase 9 (TAIR:AT1G78390.1); Has 2945 Blast hits to 2901 proteins in 493 species: Archae - 16; Bacteria - 796; Metazoa - 281; Fungi - 204; Plants - 893; Viruses - 0; Other Eukaryotes - 755 (source: NCBI BLi…
AT3G15115	8	NA	0.0361449	-2.35702	unknown protein; BEST Arabidopsis thaliana protein match is: unknown protein (TAIR:AT1G53180.1); Has 47 Blast hits to 47 proteins in 15 species: Archae - 0; Bacteria - 0; Metazoa - 13; Fungi - 0; Plants - 30; Viruses - 0; Other Eukaryotes - 4 (source: NCBI BLink).
AT3G15820	8	ROD1	0.000755738	-2.13367	REDUCED OLEATE DESATURATION 1 (ROD1); BEST Arabidopsis thaliana protein match is: phosphatidic acid phosphatase-related / PAP2-related (TAIR:AT3G15830.1); Has 58 Blast hits to 58 proteins in 17 species: Archae - 0; Bacteria - 2; Metazoa - 0; Fungi - 0; Plants - 38; Viruses - 0; Other Eukaryotes - 18 (source: NCBI BLink).
AT3G15850	8	ADS3	0.000676459	-1.06904	fatty acid desaturase 5 (FAD5); CONTAINS InterPro DOMAIN/s: Fatty acid desaturase, type 1, core (InterPro:IPR015876), Fatty acid desaturase, type 1 (InterPro:IPR005804); BEST Arabidopsis thaliana protein match is: Fatty acid desaturase family protein (TAIR:AT3G15870.1); Has 3424 Blast hits to 3424 proteins in 822 species: Archae - 0; Bacteria - 1534; Metazoa - 801; Fungi - 236; Plants - 106; Viru…
AT3G16240	8	AQP1	0.00266786	-1.4609	delta tonoplast integral protein (DELTA-TIP); FUNCTIONS IN: water channel activity, ammonia transmembrane transporter activity, urea transmembrane transporter activity, methylammonium transmembrane transporter activity; INVOLVED IN: transport, urea transport, water transport; LOCATED IN: in 10 components; EXPRESSED IN: 27 plant structures; EXPRESSED DURING: 14 growth stages; CONTAINS InterPro DOM…
AT3G16460	8	JAL34	0.0204098	-1.79833	Mannose-binding lectin superfamily protein; FUNCTIONS IN: copper ion binding; INVOLVED IN: response to cold; LOCATED IN: cytosol, nucleus, membrane; EXPRESSED IN: 23 plant structures; EXPRESSED DURING: 13 growth stages; CONTAINS InterPro DOMAIN/s: Mannose-binding lectin (InterPro:IPR001229); BEST Arabidopsis thaliana protein match is: myrosinase-binding protein 1 (TAIR:AT1G52040.1); Has 154784 Bl…
AT3G16760	8	NA	0.00576853	-1.13982	Tetratricopeptide repeat (TPR)-like superfamily protein; FUNCTIONS IN: binding; LOCATED IN: plasma membrane; EXPRESSED IN: 23 plant structures; EXPRESSED DURING: 13 growth stages; CONTAINS InterPro DOMAIN/s: Tetratricopeptide TPR-1 (InterPro:IPR001440), Tetratricopeptide-like helical (InterPro:IPR011990), Tetratricopeptide repeat-containing (InterPro:IPR013026); BEST Arabidopsis thaliana protein …
AT3G17510	8	CIPK1	0.000760197	-1.42965	CBL-interacting protein kinase 1 (CIPK1); CONTAINS InterPro DOMAIN/s: Protein kinase, ATP binding site (InterPro:IPR017441), Serine/threonine-protein kinase domain (InterPro:IPR002290), NAF/FISL domain (InterPro:IPR018451), Serine/threonine-protein kinase-like domain (InterPro:IPR017442), Serine/threonine-protein kinase, active site (InterPro:IPR008271), Protein kinase-like domain (InterPro:IPR01…
AT3G17640	8	NA	5.29969e-05	-4.21951	Leucine-rich repeat (LRR) family protein; CONTAINS InterPro DOMAIN/s: Leucine-rich repeat-containing N-terminal domain, type 2 (InterPro:IPR013210), Leucine-rich repeat (InterPro:IPR001611); BEST Arabidopsis thaliana protein match is: Leucine-rich repeat (LRR) family protein (TAIR:AT1G03440.1); Has 49064 Blast hits to 19347 proteins in 858 species: Archae - 12; Bacteria - 2546; Metazoa - 6658; Fu…
AT3G19450	8	ATCAD4	1.45818e-07	-2.78534	ATCAD4; CONTAINS InterPro DOMAIN/s: GroES-like (InterPro:IPR011032), Alcohol dehydrogenase GroES-like (InterPro:IPR013154), Alcohol dehydrogenase, zinc-containing, conserved site (InterPro:IPR002328), Alcohol dehydrogenase, C-terminal (InterPro:IPR013149), Alcohol dehydrogenase superfamily, zinc-containing (InterPro:IPR002085); BEST Arabidopsis thaliana protein match is: cinnamyl alcohol dehydrog…
AT3G19710	8	BCAT4	0.0386772	-3.19288	branched-chain aminotransferase4 (BCAT4); CONTAINS InterPro DOMAIN/s: Aminotransferase, class IV (InterPro:IPR001544), Branched-chain amino acid aminotransferase II (InterPro:IPR005786); BEST Arabidopsis thaliana protein match is: D-aminoacid aminotransferase-like PLP-dependent enzymes superfamily protein (TAIR:AT1G50110.1); Has 11097 Blast hits to 11097 proteins in 2502 species: Archae - 154; Ba…
AT3G22060	8	NA	0.000743423	-3.8452	Receptor-like protein kinase-related family protein; FUNCTIONS IN: molecular_function unknown; INVOLVED IN: response to abscisic acid stimulus; LOCATED IN: cell wall, vacuole; EXPRESSED IN: 17 plant structures; EXPRESSED DURING: 9 growth stages; CONTAINS InterPro DOMAIN/s: Protein of unknown function DUF26 (InterPro:IPR002902); BEST Arabidopsis thaliana protein match is: Domain of unknown functio…
AT3G22210	8	NA	2.63879e-05	-2.29359	unknown protein; FUNCTIONS IN: molecular_function unknown; INVOLVED IN: biological_process unknown; LOCATED IN: endomembrane system; EXPRESSED IN: 21 plant structures; EXPRESSED DURING: 13 growth stages; Has 26 Blast hits to 26 proteins in 13 species: Archae - 0; Bacteria - 0; Metazoa - 0; Fungi - 0; Plants - 26; Viruses - 0; Other Eukaryotes - 0 (source: NCBI BLink).
AT3G22890	8	APS1	0.0382998	-1.08284	ATP sulfurylase 1 (APS1); FUNCTIONS IN: sulfate adenylyltransferase (ATP) activity; INVOLVED IN: response to cadmium ion, response to salt stress; LOCATED IN: chloroplast, plasma membrane, chloroplast stroma; EXPRESSED IN: 24 plant structures; EXPRESSED DURING: 15 growth stages; CONTAINS InterPro DOMAIN/s: Rossmann-like alpha/beta/alpha sandwich fold (InterPro:IPR014729), Pseudouridine synthase/a…
AT3G26290	8	CYP71B26	0.00711606	-2.33274	"cytochrome P450, family 71, subfamily B, polypeptide 26" (CYP71B26); FUNCTIONS IN: electron carrier activity, monooxygenase activity, iron ion binding, oxygen binding, heme binding; INVOLVED IN: oxidation reduction; LOCATED IN: endomembrane system; EXPRESSED IN: 22 plant structures; EXPRESSED DURING: 13 growth stages; CONTAINS InterPro DOMAIN/s: Cytochrome P450 (InterPro:IPR001128), Cytochrome P…
AT3G28080	8	UMAMIT47	0.037395	-1.59651	nodulin MtN21 /EamA-like transporter family protein; FUNCTIONS IN: molecular_function unknown; INVOLVED IN: biological_process unknown; LOCATED IN: membrane; EXPRESSED IN: 21 plant structures; EXPRESSED DURING: 13 growth stages; CONTAINS InterPro DOMAIN/s: Protein of unknown function DUF6, transmembrane (InterPro:IPR000620); BEST Arabidopsis thaliana protein match is: nodulin MtN21 /EamA-like tra…
AT3G28340	8	GATL10	0.0021413	-3.07747	galacturonosyltransferase-like 10 (GATL10); FUNCTIONS IN: transferase activity, transferring hexosyl groups, polygalacturonate 4-alpha-galacturonosyltransferase activity; INVOLVED IN: carbohydrate biosynthetic process; LOCATED IN: endomembrane system; EXPRESSED IN: 20 plant structures; EXPRESSED DURING: 11 growth stages; CONTAINS InterPro DOMAIN/s: Glycosyl transferase, family 8 (InterPro:IPR0024…
AT3G44550	8	FAR5	0.00942806	-3.78492	fatty acid reductase 5 (FAR5); CONTAINS InterPro DOMAIN/s: Male sterility (InterPro:IPR004262), NAD(P)-binding domain (InterPro:IPR016040), Male sterility, NAD-binding (InterPro:IPR013120); BEST Arabidopsis thaliana protein match is: fatty acid reductase 8 (TAIR:AT3G44560.1); Has 2710 Blast hits to 2672 proteins in 523 species: Archae - 2; Bacteria - 816; Metazoa - 1013; Fungi - 330; Plants - 287…
AT3G45160	8	NA	0.00129626	-2.35939	Putative membrane lipoprotein; FUNCTIONS IN: molecular_function unknown; INVOLVED IN: biological_process unknown; LOCATED IN: endomembrane system; EXPRESSED IN: 16 plant structures; EXPRESSED DURING: 9 growth stages; Has 13 Blast hits to 13 proteins in 4 species: Archae - 0; Bacteria - 0; Metazoa - 0; Fungi - 0; Plants - 13; Viruses - 0; Other Eukaryotes - 0 (source: NCBI BLink).
AT3G48610	8	NPC6	0.00439014	-2.26725	non-specific phospholipase C6 (NPC6); FUNCTIONS IN: hydrolase activity, acting on ester bonds; LOCATED IN: endomembrane system; EXPRESSED IN: 22 plant structures; EXPRESSED DURING: 13 growth stages; CONTAINS InterPro DOMAIN/s: Phosphoesterase (InterPro:IPR007312); BEST Arabidopsis thaliana protein match is: non-specific phospholipase C1 (TAIR:AT1G07230.1); Has 2244 Blast hits to 2129 proteins in …
AT3G51420	8	ATSSL4	0.00224637	-1.87268	strictosidine synthase-like 4 (SSL4); FUNCTIONS IN: strictosidine synthase activity; INVOLVED IN: alkaloid biosynthetic process, biosynthetic process; LOCATED IN: endomembrane system; EXPRESSED IN: 21 plant structures; EXPRESSED DURING: 13 growth stages; CONTAINS InterPro DOMAIN/s: Strictosidine synthase, conserved region (InterPro:IPR018119), Strictosidine synthase (InterPro:IPR004141), Six-blad…
AT3G53850	8	NA	0.0299106	-1.62033	Uncharacterised protein family (UPF0497); FUNCTIONS IN: molecular_function unknown; INVOLVED IN: biological_process unknown; LOCATED IN: endomembrane system; CONTAINS InterPro DOMAIN/s: Uncharacterised protein family UPF0497, trans-membrane plant (InterPro:IPR006702); BEST Arabidopsis thaliana protein match is: Uncharacterised protein family (UPF0497) (TAIR:AT5G02060.1); Has 207 Blast hits to 207…
AT3G54050	8	HCEF1	2.88972e-08	-1.43343	high cyclic electron flow 1 (HCEF1); FUNCTIONS IN: fructose 1,6-bisphosphate 1-phosphatase activity, phosphoric ester hydrolase activity; INVOLVED IN: response to cold, photosynthetic electron transport in photosystem I, fructose metabolic process; LOCATED IN: apoplast, stromule, chloroplast stroma, chloroplast; EXPRESSED IN: 22 plant structures; EXPRESSED DURING: 14 growth stages; CONTAINS Inter…
AT3G56940	8	ACSF	0.00222172	-1.13569	COPPER RESPONSE DEFECT 1 (CRD1); FUNCTIONS IN: magnesium-protoporphyrin IX monomethyl ester (oxidative) cyclase activity, DNA binding; INVOLVED IN: chlorophyll biosynthetic process, oxidation reduction, photosynthesis; LOCATED IN: chloroplast thylakoid membrane, chloroplast, chloroplast inner membrane, chloroplast envelope; EXPRESSED IN: 23 plant structures; EXPRESSED DURING: 14 growth stages; CO…
AT3G58990	8	IPMI1	0.0156389	-3.66535	isopropylmalate isomerase 1 (IPMI1); FUNCTIONS IN: hydro-lyase activity, 3-isopropylmalate dehydratase activity; INVOLVED IN: leucine biosynthetic process, metabolic process; LOCATED IN: plastid; EXPRESSED IN: 19 plant structures; EXPRESSED DURING: 9 growth stages; CONTAINS InterPro DOMAIN/s: 3-isopropylmalate dehydratase, small subunit-like (InterPro:IPR012305), Aconitase A/isopropylmalate dehyd…
AT4G00050	8	UNE10	0.0305545	-1.85474	unfertilized embryo sac 10 (UNE10); FUNCTIONS IN: DNA binding, sequence-specific DNA binding transcription factor activity; INVOLVED IN: double fertilization forming a zygote and endosperm, regulation of transcription; LOCATED IN: nucleus; EXPRESSED IN: 20 plant structures; EXPRESSED DURING: 13 growth stages; CONTAINS InterPro DOMAIN/s: Helix-loop-helix DNA-binding domain (InterPro:IPR001092), He…
AT4G00955	8	NA	0.000208162	-5.74613	FUNCTIONS IN: molecular_function unknown; INVOLVED IN: biological_process unknown; LOCATED IN: endomembrane system; EXPRESSED IN: 14 plant structures; EXPRESSED DURING: 9 growth stages; CONTAINS InterPro DOMAIN/s: EGF-like (InterPro:IPR006210); BEST Arabidopsis thaliana protein match is: Protein kinase superfamily protein (TAIR:AT2G23450.1); Has 94 Blast hits to 88 proteins in 13 species: Archae …
AT4G02410	8	AtLPK1	0.0195043	-2.87519	Concanavalin A-like lectin protein kinase family protein; FUNCTIONS IN: kinase activity; INVOLVED IN: protein amino acid phosphorylation; LOCATED IN: endomembrane system; EXPRESSED IN: 19 plant structures; EXPRESSED DURING: 10 growth stages; CONTAINS InterPro DOMAIN/s: Legume lectin, beta chain (InterPro:IPR001220), Protein kinase, ATP binding site (InterPro:IPR017441), Serine/threonine-protein k…
AT4G03400	8	DFL2	0.0078116	-2.17736	DWARF IN LIGHT 2 (DFL2); INVOLVED IN: response to auxin stimulus, response to light stimulus; LOCATED IN: chloroplast; EXPRESSED IN: 24 plant structures; EXPRESSED DURING: 14 growth stages; CONTAINS InterPro DOMAIN/s: GH3 auxin-responsive promoter (InterPro:IPR004993); BEST Arabidopsis thaliana protein match is: Auxin-responsive GH3 family protein (TAIR:AT2G46370.4); Has 1425 Blast hits to 1352 p…
AT4G09560	8	NA	0.000356507	-2.53505	Protease-associated (PA) RING/U-box zinc finger family protein; FUNCTIONS IN: peptidase activity, zinc ion binding; LOCATED IN: endomembrane system; EXPRESSED IN: 17 plant structures; EXPRESSED DURING: 7 growth stages; CONTAINS InterPro DOMAIN/s: Protease-associated PA (InterPro:IPR003137), Zinc finger, RING-type (InterPro:IPR001841), Zinc finger, C3HC4 RING-type (InterPro:IPR018957); BEST Arabid…
AT4G12980	8	NA	0.00724707	-2.5996	Auxin-responsive family protein; CONTAINS InterPro DOMAIN/s: Uncharacterised conserved protein UCP037471 (InterPro:IPR017214), Cytochrome b561, eukaryote (InterPro:IPR004877), Protein of unknown function DUF568, DOMON-like (InterPro:IPR007613), DOMON related (InterPro:IPR005018), Cytochrome b561/ferric reductase transmembrane (InterPro:IPR006593); BEST Arabidopsis thaliana protein match is: Auxin…
AT4G13500	8	NA	0.0012888	-2.41516	unknown protein; FUNCTIONS IN: molecular_function unknown; INVOLVED IN: biological_process unknown; LOCATED IN: chloroplast; BEST Arabidopsis thaliana protein match is: unknown protein (TAIR:AT2G05310.1); Has 50 Blast hits to 50 proteins in 20 species: Archae - 0; Bacteria - 0; Metazoa - 0; Fungi - 0; Plants - 50; Viruses - 0; Other Eukaryotes - 0 (source: NCBI BLink).
AT4G13770	8	CYP83A1	3.51261e-09	-4.37072	"cytochrome P450, family 83, subfamily A, polypeptide 1" (CYP83A1); CONTAINS InterPro DOMAIN/s: Cytochrome P450 (InterPro:IPR001128), Cytochrome P450, conserved site (InterPro:IPR017972), Cytochrome P450, E-class, group I (InterPro:IPR002401); BEST Arabidopsis thaliana protein match is: cytochrome P450, family 83, subfamily B, polypeptide 1 (TAIR:AT4G31500.1); Has 34068 Blast hits to 33780 protei…
AT4G16008	8	NA	0.0276717	-2.69949	unknown protein; FUNCTIONS IN: molecular_function unknown; INVOLVED IN: biological_process unknown; LOCATED IN: cellular_component unknown; Has 30201 Blast hits to 17322 proteins in 780 species: Archae - 12; Bacteria - 1396; Metazoa - 17338; Fungi - 3422; Plants - 5037; Viruses - 0; Other Eukaryotes - 2996 (source: NCBI BLink).
AT4G18220	8	NA	0.00485	-3.04155	Drug/metabolite transporter superfamily protein; CONTAINS InterPro DOMAIN/s: Protein of unknown function DUF250 (InterPro:IPR004853); BEST Arabidopsis thaliana protein match is: purine permease 10 (TAIR:AT4G18210.1); Has 1807 Blast hits to 1807 proteins in 277 species: Archae - 0; Bacteria - 0; Metazoa - 736; Fungi - 347; Plants - 385; Viruses - 0; Other Eukaryotes - 339 (source: NCBI BLink).
AT4G18930	8	NA	0.0264198	-1.79868	RNA ligase/cyclic nucleotide phosphodiesterase family protein; CONTAINS InterPro DOMAIN/s: RNA ligase/cyclic nucleotide phosphodiesterase (InterPro:IPR009097), 2&apos;,3&apos;-cyclic-nucleotide 3&apos;-phosphodiesterase (InterPro:IPR012386); BEST Arabidopsis thaliana protein match is: RNA ligase/cyclic nucleotide phosphodiesterase family protein (TAIR:AT4G18940.1); Has 112 Blast hits to 112 prote…
AT4G19070	8	NA	0.00834135	-1.43894	Putative membrane lipoprotein; Has 124 Blast hits to 75 proteins in 28 species: Archae - 2; Bacteria - 7; Metazoa - 8; Fungi - 0; Plants - 50; Viruses - 47; Other Eukaryotes - 10 (source: NCBI BLink).
AT4G19410	8	NA	0.0490779	-1.01545	Pectinacetylesterase family protein; FUNCTIONS IN: carboxylesterase activity; LOCATED IN: cell wall, membrane, plant-type cell wall; EXPRESSED IN: 24 plant structures; EXPRESSED DURING: 14 growth stages; CONTAINS InterPro DOMAIN/s: Pectinacetylesterase (InterPro:IPR004963); BEST Arabidopsis thaliana protein match is: Pectinacetylesterase family protein (TAIR:AT5G45280.2); Has 30201 Blast hits to …
AT4G21200	8	ATGA2OX8	0.0146886	-3.65608	gibberellin 2-oxidase 8 (GA2OX8); CONTAINS InterPro DOMAIN/s: Oxoglutarate/iron-dependent oxygenase (InterPro:IPR005123); BEST Arabidopsis thaliana protein match is: gibberellin 2-oxidase 7 (TAIR:AT1G50960.1); Has 8586 Blast hits to 8547 proteins in 1007 species: Archae - 0; Bacteria - 1133; Metazoa - 115; Fungi - 1020; Plants - 4926; Viruses - 0; Other Eukaryotes - 1392 (source: NCBI BLink).
AT4G21445	8	NA	0.017633	-1.7005	unknown protein; FUNCTIONS IN: molecular_function unknown; INVOLVED IN: biological_process unknown; LOCATED IN: chloroplast, chloroplast stroma; Has 30201 Blast hits to 17322 proteins in 780 species: Archae - 12; Bacteria - 1396; Metazoa - 17338; Fungi - 3422; Plants - 5037; Viruses - 0; Other Eukaryotes - 2996 (source: NCBI BLink).
AT4G22200	8	AKT2	0.00125285	-1.83724	potassium transport 2/3 (KT2/3); FUNCTIONS IN: inward rectifier potassium channel activity, protein binding, cyclic nucleotide binding; INVOLVED IN: regulation of membrane potential, response to abscisic acid stimulus; LOCATED IN: membrane; EXPRESSED IN: 24 plant structures; EXPRESSED DURING: 13 growth stages; CONTAINS InterPro DOMAIN/s: Cyclic nucleotide-binding (InterPro:IPR000595), Potassium c…
AT4G23810	8	ATWRKY53	0.0386772	-2.4597	WRKY53; FUNCTIONS IN: protein binding, DNA binding, transcription activator activity, sequence-specific DNA binding transcription factor activity; INVOLVED IN: in 6 processes; LOCATED IN: nucleus, chloroplast; EXPRESSED IN: 20 plant structures; EXPRESSED DURING: 12 growth stages; CONTAINS InterPro DOMAIN/s: DNA-binding WRKY (InterPro:IPR003657); BEST Arabidopsis thaliana protein match is: WRKY fa…
AT4G24890	8	ATPAP24	0.0257813	-2.70105	purple acid phosphatase 24 (PAP24); FUNCTIONS IN: protein serine/threonine phosphatase activity, acid phosphatase activity; INVOLVED IN: biological_process unknown; LOCATED IN: cell wall; EXPRESSED IN: 8 plant structures; EXPRESSED DURING: C globular stage, petal differentiation and expansion stage, E expanded cotyledon stage, D bilateral stage; CONTAINS InterPro DOMAIN/s: Metallophosphoesterase …
AT4G25631	8	NA	0.0452404	-1.06323
AT4G25940	8	NA	5.60544e-08	-4.33296	ENTH/ANTH/VHS superfamily protein; FUNCTIONS IN: phospholipid binding, clathrin binding, binding, phosphatidylinositol binding; INVOLVED IN: clathrin coat assembly; LOCATED IN: clathrin coat; EXPRESSED IN: 14 plant structures; EXPRESSED DURING: 10 growth stages; CONTAINS InterPro DOMAIN/s: Epsin-like, N-terminal (InterPro:IPR013809), ANTH (InterPro:IPR011417), ENTH/VHS (InterPro:IPR008942), Clath…
AT4G28720	8	YUC8	0.00755995	-3.68059	YUCCA 8 (YUC8); FUNCTIONS IN: NADP or NADPH binding, oxidoreductase activity, monooxygenase activity, FAD binding, flavin-containing monooxygenase activity; INVOLVED IN: brassinosteroid mediated signaling pathway, auxin biosynthetic process; EXPRESSED IN: 11 plant structures; EXPRESSED DURING: 4 anthesis; CONTAINS InterPro DOMAIN/s: Pyridine nucleotide-disulphide oxidoreductase, class-II (InterPr…
AT4G29905	8	NA	0.00487489	-1.77175	unknown protein; BEST Arabidopsis thaliana protein match is: unknown protein (TAIR:AT5G57123.1); Has 73 Blast hits to 73 proteins in 13 species: Archae - 0; Bacteria - 0; Metazoa - 0; Fungi - 0; Plants - 73; Viruses - 0; Other Eukaryotes - 0 (source: NCBI BLink).
AT4G37470	8	KAI2	0.0232352	-1.3008	alpha/beta-Hydrolases superfamily protein; CONTAINS InterPro DOMAIN/s: Alpha/beta hydrolase fold-1 (InterPro:IPR000073); BEST Arabidopsis thaliana protein match is: alpha/beta-Hydrolases superfamily protein (TAIR:AT3G03990.1); Has 8593 Blast hits to 8591 proteins in 1653 species: Archae - 86; Bacteria - 6869; Metazoa - 120; Fungi - 103; Plants - 302; Viruses - 19; Other Eukaryotes - 1094 (source:…
AT4G37790	8	HAT22	0.020731	-1.21658	HAT22; FUNCTIONS IN: sequence-specific DNA binding transcription factor activity; INVOLVED IN: regulation of transcription, DNA-dependent, response to cytokinin stimulus; LOCATED IN: nucleus; EXPRESSED IN: 22 plant structures; EXPRESSED DURING: 13 growth stages; CONTAINS InterPro DOMAIN/s: Homeobox, conserved site (InterPro:IPR017970), Homeobox (InterPro:IPR001356), Homeodomain-like (InterPro:IPR…
AT4G38220	8	AQI	0.00104477	-2.23644	Peptidase M20/M25/M40 family protein; FUNCTIONS IN: metallopeptidase activity, hydrolase activity, aminoacylase activity; INVOLVED IN: response to zinc ion; LOCATED IN: vacuole; EXPRESSED IN: 23 plant structures; EXPRESSED DURING: 15 growth stages; CONTAINS InterPro DOMAIN/s: ArgE/DapE/ACY1/CPG2/YscS, conserved site (InterPro:IPR001261), Peptidase M20 (InterPro:IPR002933), N-acyl-L-amino-acid ami…
AT4G38550	8	NA	0.00066939	-1.90798	Arabidopsis phospholipase-like protein (PEARLI 4) family; LOCATED IN: chloroplast; EXPRESSED IN: 21 plant structures; EXPRESSED DURING: 13 growth stages; CONTAINS InterPro DOMAIN/s: Phospholipase-like, arabidopsis (InterPro:IPR007942); BEST Arabidopsis thaliana protein match is: Arabidopsis phospholipase-like protein (PEARLI 4) family (TAIR:AT2G20950.1); Has 2973 Blast hits to 2400 proteins in 34…
AT4G38850	8	ATSAUR15	0.0127412	-3.60561	SMALL AUXIN UPREGULATED 15 (SAUR15); CONTAINS InterPro DOMAIN/s: Auxin responsive SAUR protein (InterPro:IPR003676); BEST Arabidopsis thaliana protein match is: SAUR-like auxin-responsive protein family (TAIR:AT5G18050.1); Has 1222 Blast hits to 1213 proteins in 28 species: Archae - 0; Bacteria - 0; Metazoa - 0; Fungi - 0; Plants - 1221; Viruses - 0; Other Eukaryotes - 1 (source: NCBI BLink).
AT4G39640	8	GGT1	0.0295963	-1.71835	gamma-glutamyl transpeptidase 1 (GGT1); FUNCTIONS IN: gamma-glutamyltransferase activity, glutathione gamma-glutamylcysteinyltransferase activity; INVOLVED IN: response to oxidative stress, glutathione catabolic process; LOCATED IN: apoplast, plant-type cell wall; EXPRESSED IN: 26 plant structures; EXPRESSED DURING: 10 growth stages; CONTAINS InterPro DOMAIN/s: Gamma-glutamyltranspeptidase (Inter…
AT4G39830	8	NA	0.017785	-2.98996	Cupredoxin superfamily protein; FUNCTIONS IN: oxidoreductase activity, L-ascorbate oxidase activity, copper ion binding; INVOLVED IN: oxidation reduction; LOCATED IN: endomembrane system, extracellular region; EXPRESSED IN: 19 plant structures; EXPRESSED DURING: 12 growth stages; CONTAINS InterPro DOMAIN/s: Multicopper oxidase, type 3 (InterPro:IPR011707), Multicopper oxidase, type 2 (InterPro:IP…
AT5G02540	8	NA	0.00893631	-2.41158	NAD(P)-binding Rossmann-fold superfamily protein; FUNCTIONS IN: oxidoreductase activity, binding, catalytic activity; INVOLVED IN: oxidation reduction, metabolic process; EXPRESSED IN: 22 plant structures; EXPRESSED DURING: 13 growth stages; CONTAINS InterPro DOMAIN/s: NAD(P)-binding domain (InterPro:IPR016040), Glucose/ribitol dehydrogenase (InterPro:IPR002347), Short-chain dehydrogenase/reducta…
AT5G03555	8	AtNCS1	0.0157066	-1.44429	permease, cytosine/purines, uracil, thiamine, allantoin family protein; FUNCTIONS IN: nucleobase transmembrane transporter activity; INVOLVED IN: nucleobase, nucleoside, nucleotide and nucleic acid transport, transmembrane transport; LOCATED IN: membrane; EXPRESSED IN: 22 plant structures; EXPRESSED DURING: 13 growth stages; CONTAINS InterPro DOMAIN/s: Permease, cytosine/purines, uracil, thiamine…
AT5G04230	8	ATPAL3	0.0035521	-3.51336	phenyl alanine ammonia-lyase 3 (PAL3); FUNCTIONS IN: phenylalanine ammonia-lyase activity; INVOLVED IN: response to wounding, defense response; LOCATED IN: cytoplasm; EXPRESSED IN: 21 plant structures; EXPRESSED DURING: 13 growth stages; CONTAINS InterPro DOMAIN/s: Phenylalanine/histidine ammonia-lyase (InterPro:IPR001106), Phenylalanine/histidine ammonia-lyases, active site (InterPro:IPR022313),…
AT5G05160	8	RUL1	0.0450758	-1.73369	Leucine-rich repeat protein kinase family protein; FUNCTIONS IN: protein serine/threonine kinase activity, kinase activity, ATP binding; INVOLVED IN: transmembrane receptor protein tyrosine kinase signaling pathway, protein amino acid phosphorylation; LOCATED IN: cell wall, plasma membrane; EXPRESSED IN: 21 plant structures; EXPRESSED DURING: 13 growth stages; CONTAINS InterPro DOMAIN/s: Protein …
AT5G05440	8	PYL5	0.0162255	-1.34723	PYRABACTIN RESISTANCE 1-LIKE 5 (PYL5); CONTAINS InterPro DOMAIN/s: Polyketide cyclase/dehydrase (InterPro:IPR019587); BEST Arabidopsis thaliana protein match is: PYR1-like 6 (TAIR:AT2G40330.1); Has 1807 Blast hits to 1807 proteins in 277 species: Archae - 0; Bacteria - 0; Metazoa - 736; Fungi - 347; Plants - 385; Viruses - 0; Other Eukaryotes - 339 (source: NCBI BLink).
AT5G05930	8	ATGC1	0.0173911	-1.08362	guanylyl cyclase 1 (GC1); CONTAINS InterPro DOMAIN/s: Guanylyl cyclase (InterPro:IPR018616); Has 30201 Blast hits to 17322 proteins in 780 species: Archae - 12; Bacteria - 1396; Metazoa - 17338; Fungi - 3422; Plants - 5037; Viruses - 0; Other Eukaryotes - 2996 (source: NCBI BLink).
AT5G06530	8	ABCG22	0.00632753	-2.04641	ABC-2 type transporter family protein; FUNCTIONS IN: ATPase activity, coupled to transmembrane movement of substances; LOCATED IN: plasma membrane; EXPRESSED IN: 23 plant structures; EXPRESSED DURING: 13 growth stages; CONTAINS InterPro DOMAIN/s: ATPase, AAA+ type, core (InterPro:IPR003593), ABC transporter-like (InterPro:IPR003439), ABC-2 type transporter (InterPro:IPR013525), ABC transporter, c…
AT5G06870	8	ATPGIP2	0.00620754	-2.03112	polygalacturonase inhibiting protein 2 (PGIP2); FUNCTIONS IN: polygalacturonase inhibitor activity; INVOLVED IN: response to salt stress, signal transduction, defense response; LOCATED IN: cell wall, plant-type cell wall; EXPRESSED IN: 22 plant structures; EXPRESSED DURING: 13 growth stages; CONTAINS InterPro DOMAIN/s: Leucine-rich repeat-containing N-terminal domain, type 2 (InterPro:IPR013210),…
AT5G13770	8	NA	0.0263476	-1.1338	Pentatricopeptide repeat (PPR-like) superfamily protein; FUNCTIONS IN: molecular_function unknown; INVOLVED IN: biological_process unknown; LOCATED IN: chloroplast; EXPRESSED IN: 22 plant structures; EXPRESSED DURING: 15 growth stages; CONTAINS InterPro DOMAIN/s: Pentatricopeptide repeat (InterPro:IPR002885); BEST Arabidopsis thaliana protein match is: Pentatricopeptide repeat (PPR-like) superfam…
AT5G14120	8	NA	0.00392581	-1.32183	Major facilitator superfamily protein; LOCATED IN: plasma membrane, vacuole; EXPRESSED IN: 26 plant structures; EXPRESSED DURING: 15 growth stages; CONTAINS InterPro DOMAIN/s: Nodulin-like (InterPro:IPR010658), Major facilitator superfamily, general substrate transporter (InterPro:IPR016196); BEST Arabidopsis thaliana protein match is: Major facilitator superfamily protein (TAIR:AT3G01930.2); Has…
AT5G14780	8	FDH	0.0089516	-1.39234	formate dehydrogenase (FDH); FUNCTIONS IN: NAD or NADH binding, binding, oxidoreductase activity, acting on the CH-OH group of donors, NAD or NADP as acceptor, catalytic activity, cofactor binding; INVOLVED IN: response to cadmium ion, response to wounding; LOCATED IN: thylakoid, mitochondrion, chloroplast; EXPRESSED IN: 26 plant structures; EXPRESSED DURING: 14 growth stages; CONTAINS InterPro D…
AT5G15190	8	NA	0.0145083	-3.33611	unknown protein; FUNCTIONS IN: molecular_function unknown; INVOLVED IN: biological_process unknown; LOCATED IN: chloroplast; EXPRESSED IN: 17 plant structures; EXPRESSED DURING: LP.04 four leaves visible, 4 anthesis, petal differentiation and expansion stage, E expanded cotyledon stage, D bilateral stage; Has 7 Blast hits to 7 proteins in 3 species: Archae - 0; Bacteria - 0; Metazoa - 0; Fungi - …
AT5G16600	8	AtMYB43	0.0313183	-2.83989	myb domain protein 43 (MYB43); CONTAINS InterPro DOMAIN/s: SANT, DNA-binding (InterPro:IPR001005), Homeodomain-like (InterPro:IPR009057), Myb, DNA-binding (InterPro:IPR014778), HTH transcriptional regulator, Myb-type, DNA-binding (InterPro:IPR017930), Homeodomain-related (InterPro:IPR012287), Myb transcription factor (InterPro:IPR015495); BEST Arabidopsis thaliana protein match is: myb domain pro…
AT5G17230	8	PSY	0.00244257	-1.11419	PHYTOENE SYNTHASE (PSY); FUNCTIONS IN: phytoene synthase activity, geranylgeranyl-diphosphate geranylgeranyltransferase activity; INVOLVED IN: carotenoid biosynthetic process; LOCATED IN: chloroplast; EXPRESSED IN: 23 plant structures; EXPRESSED DURING: 13 growth stages; CONTAINS InterPro DOMAIN/s: Squalene/phytoene synthase, conserved site (InterPro:IPR019845), Terpenoid synthase (InterPro:IPR00…
AT5G21430	8	CRRL	0.0278211	-1.21595	Chaperone DnaJ-domain superfamily protein; FUNCTIONS IN: heat shock protein binding; LOCATED IN: chloroplast thylakoid membrane, chloroplast; CONTAINS InterPro DOMAIN/s: Molecular chaperone, heat shock protein, Hsp40, DnaJ (InterPro:IPR015609), Heat shock protein DnaJ, N-terminal (InterPro:IPR001623); Has 75 Blast hits to 75 proteins in 29 species: Archae - 0; Bacteria - 23; Metazoa - 6; Fungi - …
AT5G23360	8	NA	0.000557267	-4.44132	GRAM domain-containing protein / ABA-responsive protein-related; CONTAINS InterPro DOMAIN/s: GRAM (InterPro:IPR004182); BEST Arabidopsis thaliana protein match is: GRAM domain-containing protein / ABA-responsive protein-related (TAIR:AT5G23350.1); Has 1807 Blast hits to 1807 proteins in 277 species: Archae - 0; Bacteria - 0; Metazoa - 736; Fungi - 347; Plants - 385; Viruses - 0; Other Eukaryotes …
AT5G23510	8	NA	0.0178097	-1.78253	unknown protein; BEST Arabidopsis thaliana protein match is: unknown protein (TAIR:AT5G23490.1); Has 35333 Blast hits to 34131 proteins in 2444 species: Archae - 798; Bacteria - 22429; Metazoa - 974; Fungi - 991; Plants - 531; Viruses - 0; Other Eukaryotes - 9610 (source: NCBI BLink).
AT5G23730	8	EFO2	0.00888177	-3.67632	Transducin/WD40 repeat-like superfamily protein; CONTAINS InterPro DOMAIN/s: WD40 repeat 2 (InterPro:IPR019782), WD40 repeat-like-containing domain (InterPro:IPR011046), WD40-repeat-containing domain (InterPro:IPR017986), WD40/YVTN repeat-like-containing domain (InterPro:IPR015943), WD40 repeat (InterPro:IPR001680), WD40 repeat, subgroup (InterPro:IPR019781); BEST Arabidopsis thaliana protein mat…
AT5G23820	8	ML3	0.00210161	-2.54845	MD-2-related lipid recognition domain-containing protein; FUNCTIONS IN: molecular_function unknown; INVOLVED IN: biological_process unknown; LOCATED IN: vacuole; EXPRESSED IN: 20 plant structures; EXPRESSED DURING: 13 growth stages; CONTAINS InterPro DOMAIN/s: MD-2-related lipid-recognition (InterPro:IPR003172); BEST Arabidopsis thaliana protein match is: MD-2-related lipid recognition domain-con…
AT5G24800	8	ATBZIP9	0.015444	-1.87849	basic leucine zipper 9 (BZIP9); FUNCTIONS IN: DNA binding, protein heterodimerization activity, sequence-specific DNA binding transcription factor activity; INVOLVED IN: regulation of transcription, DNA-dependent; LOCATED IN: nucleus; EXPRESSED IN: 26 plant structures; EXPRESSED DURING: 13 growth stages; CONTAINS InterPro DOMAIN/s: Basic-leucine zipper (bZIP) transcription factor (InterPro:IPR004…
AT5G25120	8	CYP71B11	0.0189072	-2.91276	"ytochrome p450, family 71, subfamily B, polypeptide 11" (CYP71B11); FUNCTIONS IN: electron carrier activity, monooxygenase activity, iron ion binding, oxygen binding, heme binding; INVOLVED IN: oxidation reduction; LOCATED IN: plasma membrane; EXPRESSED IN: 7 plant structures; EXPRESSED DURING: 6 growth stages; CONTAINS InterPro DOMAIN/s: Cytochrome P450 (InterPro:IPR001128), Cytochrome P450, E-…
AT5G25440	8	NA	0.00494819	-2.04495	Protein kinase superfamily protein; FUNCTIONS IN: protein kinase activity, kinase activity, ATP binding; INVOLVED IN: protein amino acid phosphorylation, N-terminal protein myristoylation; LOCATED IN: nucleus, cytoplasm; EXPRESSED IN: 15 plant structures; EXPRESSED DURING: 9 growth stages; CONTAINS InterPro DOMAIN/s: Protein kinase, catalytic domain (InterPro:IPR000719), Serine-threonine/tyrosine…
AT5G27390	8	NA	0.00014158	-1.14982	Mog1/PsbP/DUF1795-like photosystem II reaction center PsbP family protein; FUNCTIONS IN: calcium ion binding; INVOLVED IN: photosynthesis; LOCATED IN: chloroplast; CONTAINS InterPro DOMAIN/s: Photosystem II oxygen evolving complex protein PsbP (InterPro:IPR002683), Mog1/PsbP/DUF1795, alpha/beta/alpha sandwich (InterPro:IPR016124); Has 23 Blast hits to 23 proteins in 11 species: Archae - 0; Bacter…
AT5G28500	8	NA	0.0288602	-1.20573	unknown protein; FUNCTIONS IN: molecular_function unknown; INVOLVED IN: biological_process unknown; LOCATED IN: chloroplast stroma, chloroplast; EXPRESSED IN: 23 plant structures; EXPRESSED DURING: 13 growth stages; BEST Arabidopsis thaliana protein match is: unknown protein (TAIR:AT3G04550.1); Has 109 Blast hits to 109 proteins in 49 species: Archae - 0; Bacteria - 67; Metazoa - 0; Fungi - 0; Pl…
AT5G38780	8	NA	0.00482482	-5.41093	S-adenosyl-L-methionine-dependent methyltransferases superfamily protein; FUNCTIONS IN: S-adenosylmethionine-dependent methyltransferase activity, methyltransferase activity; INVOLVED IN: biological_process unknown; LOCATED IN: cellular_component unknown; EXPRESSED IN: 7 plant structures; EXPRESSED DURING: LP.06 six leaves visible, LP.04 four leaves visible, 4 anthesis, petal differentiation and …
AT5G39660	8	2.00 CDF	3.64348e-08	-5.34294	cycling DOF factor 2 (CDF2); CONTAINS InterPro DOMAIN/s: Zinc finger, Dof-type (InterPro:IPR003851); BEST Arabidopsis thaliana protein match is: cycling DOF factor 3 (TAIR:AT3G47500.1); Has 1150 Blast hits to 1134 proteins in 76 species: Archae - 0; Bacteria - 6; Metazoa - 18; Fungi - 6; Plants - 1095; Viruses - 0; Other Eukaryotes - 25 (source: NCBI BLink).
AT5G43190	8	NA	0.00189066	-2.20193	Galactose oxidase/kelch repeat superfamily protein; CONTAINS InterPro DOMAIN/s: F-box domain, cyclin-like (InterPro:IPR001810), Galactose oxidase/kelch, beta-propeller (InterPro:IPR011043), Kelch repeat type 2 (InterPro:IPR011498), F-box associated interaction domain (InterPro:IPR017451); BEST Arabidopsis thaliana protein match is: Galactose oxidase/kelch repeat superfamily protein (TAIR:AT1G2734…
AT5G43450	8	NA	0.0335827	-2.17753	2-oxoglutarate (2OG) and Fe(II)-dependent oxygenase superfamily protein; CONTAINS InterPro DOMAIN/s: Oxoglutarate/iron-dependent oxygenase (InterPro:IPR005123); BEST Arabidopsis thaliana protein match is: 2-oxoglutarate (2OG) and Fe(II)-dependent oxygenase superfamily protein (TAIR:AT5G43440.1); Has 1807 Blast hits to 1807 proteins in 277 species: Archae - 0; Bacteria - 0; Metazoa - 736; Fungi - …
AT5G45280	8	NA	0.000229985	-3.48839	Pectinacetylesterase family protein; FUNCTIONS IN: carboxylesterase activity; INVOLVED IN: biological_process unknown; LOCATED IN: cell wall; EXPRESSED IN: 22 plant structures; EXPRESSED DURING: 13 growth stages; CONTAINS InterPro DOMAIN/s: Pectinacetylesterase (InterPro:IPR004963); BEST Arabidopsis thaliana protein match is: Pectinacetylesterase family protein (TAIR:AT4G19410.2); Has 552 Blast h…
AT5G46700	8	TET1	0.0374796	-1.56378	TORNADO 2 (TRN2); FUNCTIONS IN: molecular_function unknown; INVOLVED IN: radial pattern formation, meristem structural organization, aging, leaf vascular tissue pattern formation, root morphogenesis; LOCATED IN: plasma membrane; EXPRESSED IN: 32 plant structures; EXPRESSED DURING: 14 growth stages; CONTAINS InterPro DOMAIN/s: Tetraspanin (InterPro:IPR018499); BEST Arabidopsis thaliana protein mat…
AT5G47560	8	ATSDAT	0.0284057	-1.14777	tonoplast dicarboxylate transporter (TDT); CONTAINS InterPro DOMAIN/s: Sodium/sulphate symporter (InterPro:IPR001898); Has 1807 Blast hits to 1807 proteins in 277 species: Archae - 0; Bacteria - 0; Metazoa - 736; Fungi - 347; Plants - 385; Viruses - 0; Other Eukaryotes - 339 (source: NCBI BLink).
AT5G49360	8	ATBXL1	0.040426	-1.32555	beta-xylosidase 1 (BXL1); FUNCTIONS IN: alpha-N-arabinofuranosidase activity, hydrolase activity, hydrolyzing O-glycosyl compounds; INVOLVED IN: seed coat development; LOCATED IN: apoplast, plant-type cell wall; EXPRESSED IN: 25 plant structures; EXPRESSED DURING: 13 growth stages; CONTAINS InterPro DOMAIN/s: Glycoside hydrolase, family 3, N-terminal (InterPro:IPR001764), Glycoside hydrolase, fam…
AT5G51670	8	NA	0.00712736	-2.541	Protein of unknown function (DUF668); INVOLVED IN: biological_process unknown; LOCATED IN: chloroplast; EXPRESSED IN: inflorescence meristem, hypocotyl, root, flower; EXPRESSED DURING: petal differentiation and expansion stage; CONTAINS InterPro DOMAIN/s: Protein of unknown function DUF668 (InterPro:IPR007700), Protein of unknown function DUF3475 (InterPro:IPR021864); BEST Arabidopsis thaliana pr…
AT5G52030	8	NA	0.0150767	-1.79406	TraB family protein; CONTAINS InterPro DOMAIN/s: Pheromone shutdown-related, TraB (InterPro:IPR002816); BEST Arabidopsis thaliana protein match is: TraB family protein (TAIR:AT1G05270.1); Has 30201 Blast hits to 17322 proteins in 780 species: Archae - 12; Bacteria - 1396; Metazoa - 17338; Fungi - 3422; Plants - 5037; Viruses - 0; Other Eukaryotes - 2996 (source: NCBI BLink).
AT5G52430	8	NA	0.0013342	-2.25242	hydroxyproline-rich glycoprotein family protein; BEST Arabidopsis thaliana protein match is: hydroxyproline-rich glycoprotein family protein (TAIR:AT4G25620.1); Has 1807 Blast hits to 1807 proteins in 277 species: Archae - 0; Bacteria - 0; Metazoa - 736; Fungi - 347; Plants - 385; Viruses - 0; Other Eukaryotes - 339 (source: NCBI BLink).
AT5G53370	8	ATPMEPCRF	0.01865	-2.01086	pectin methylesterase PCR fragment F (PMEPCRF); FUNCTIONS IN: pectinesterase activity; INVOLVED IN: cell wall modification; LOCATED IN: cell wall; EXPRESSED IN: 22 plant structures; EXPRESSED DURING: 13 growth stages; CONTAINS InterPro DOMAIN/s: Pectinesterase, active site (InterPro:IPR018040), Pectin lyase fold/virulence factor (InterPro:IPR011050), Pectinesterase, catalytic (InterPro:IPR000070)…
AT5G53500	8	NA	2.15314e-05	-1.87303	Transducin/WD40 repeat-like superfamily protein; CONTAINS InterPro DOMAIN/s: WD40 repeat 2 (InterPro:IPR019782), WD40 repeat-like-containing domain (InterPro:IPR011046), WD40-repeat-containing domain (InterPro:IPR017986), WD40/YVTN repeat-like-containing domain (InterPro:IPR015943), WD40 repeat (InterPro:IPR001680), WD40 repeat, subgroup (InterPro:IPR019781), G-protein beta WD-40 repeat, region (…
AT5G54250	8	ATCNGC4	0.00692409	-1.88573	cyclic nucleotide-gated cation channel 4 (CNGC4); CONTAINS InterPro DOMAIN/s: Cyclic nucleotide-binding (InterPro:IPR000595), Cyclic nucleotide-binding-like (InterPro:IPR018490), RmlC-like jelly roll fold (InterPro:IPR014710); BEST Arabidopsis thaliana protein match is: Cyclic nucleotide-regulated ion channel family protein (TAIR:AT5G15410.2); Has 13099 Blast hits to 4876 proteins in 392 species:…
AT5G55250	8	AtIAMT1	2.75324e-06	-5.36195	IAA carboxylmethyltransferase 1 (IAMT1); CONTAINS InterPro DOMAIN/s: SAM dependent carboxyl methyltransferase (InterPro:IPR005299); BEST Arabidopsis thaliana protein match is: gibberellic acid methyltransferase 2 (TAIR:AT5G56300.1); Has 1807 Blast hits to 1807 proteins in 277 species: Archae - 0; Bacteria - 0; Metazoa - 736; Fungi - 347; Plants - 385; Viruses - 0; Other Eukaryotes - 339 (source: …
AT5G57785	8	NA	0.00908158	-2.70042	unknown protein; Has 30201 Blast hits to 17322 proteins in 780 species: Archae - 12; Bacteria - 1396; Metazoa - 17338; Fungi - 3422; Plants - 5037; Viruses - 0; Other Eukaryotes - 2996 (source: NCBI BLink).
AT5G58630	8	TRM31	2.77812e-06	-6.78429	unknown protein; Has 1807 Blast hits to 1807 proteins in 277 species: Archae - 0; Bacteria - 0; Metazoa - 736; Fungi - 347; Plants - 385; Viruses - 0; Other Eukaryotes - 339 (source: NCBI BLink).
AT5G58660	8	NA	0.0405816	-2.85457	2-oxoglutarate (2OG) and Fe(II)-dependent oxygenase superfamily protein; FUNCTIONS IN: oxidoreductase activity, acting on paired donors, with incorporation or reduction of molecular oxygen, 2-oxoglutarate as one donor, and incorporation of one atom each of oxygen into both donors, oxidoreductase activity, iron ion binding; INVOLVED IN: oxidation reduction; LOCATED IN: cellular_component unknown; …
AT5G58950	8	NA	0.00239259	-1.05898	Protein kinase superfamily protein; FUNCTIONS IN: protein serine/threonine/tyrosine kinase activity, kinase activity; INVOLVED IN: protein amino acid phosphorylation; LOCATED IN: cytosol, plasma membrane; EXPRESSED IN: 25 plant structures; EXPRESSED DURING: 15 growth stages; CONTAINS InterPro DOMAIN/s: Protein kinase, catalytic domain (InterPro:IPR000719), Serine-threonine/tyrosine-protein kinase…
AT5G59070	8	NA	0.000269732	-5.1706	UDP-Glycosyltransferase superfamily protein; FUNCTIONS IN: transferase activity, transferring glycosyl groups; INVOLVED IN: biosynthetic process; LOCATED IN: endomembrane system; CONTAINS InterPro DOMAIN/s: Glycosyl transferase, group 1 (InterPro:IPR001296); BEST Arabidopsis thaliana protein match is: UDP-Glycosyltransferase superfamily protein (TAIR:AT4G19460.1); Has 35333 Blast hits to 34131 pr…
AT5G59920	8	ULI3	0.00340418	-2.25256	UV-B LIGHT INSENSITIVE 3 (ULI3); CONTAINS InterPro DOMAIN/s: Protein kinase C-like, phorbol ester/diacylglycerol binding (InterPro:IPR002219), Zinc finger, PHD-type (InterPro:IPR001965), DC1 (InterPro:IPR004146), C1-like (InterPro:IPR011424); BEST Arabidopsis thaliana protein match is: Cysteine/Histidine-rich C1 domain family protein (TAIR:AT4G01350.1); Has 1807 Blast hits to 1807 proteins in 277…
AT5G60440	8	AGL62	0.0424379	-4.02996	AGAMOUS-like 62 (AGL62); FUNCTIONS IN: DNA binding, sequence-specific DNA binding transcription factor activity; INVOLVED IN: cellularization of endosperm, endosperm development; LOCATED IN: nucleus; EXPRESSED IN: 15 plant structures; EXPRESSED DURING: 7 growth stages; CONTAINS InterPro DOMAIN/s: Transcription factor, MADS-box (InterPro:IPR002100); BEST Arabidopsis thaliana protein match is: MADS…
AT5G61420	8	AtMYB28	0.0263931	-2.40211	myb domain protein 28 (MYB28); CONTAINS InterPro DOMAIN/s: SANT, DNA-binding (InterPro:IPR001005), Homeodomain-like (InterPro:IPR009057), Myb, DNA-binding (InterPro:IPR014778), HTH transcriptional regulator, Myb-type, DNA-binding (InterPro:IPR017930), Homeodomain-related (InterPro:IPR012287), Myb transcription factor (InterPro:IPR015495); BEST Arabidopsis thaliana protein match is: myb domain pro…
AT5G62630	8	HIPL2	0.00444288	-2.92898	hipl2 protein precursor (HIPL2); FUNCTIONS IN: catalytic activity; INVOLVED IN: biological_process unknown; LOCATED IN: anchored to plasma membrane, plasma membrane, anchored to membrane; EXPRESSED IN: 17 plant structures; EXPRESSED DURING: 11 growth stages; CONTAINS InterPro DOMAIN/s: Soluble quinoprotein glucose/sorbosone dehydrogenase (InterPro:IPR011041), Folate receptor, conserved region (In…
AT5G63800	8	BGAL6	0.007283	-2.11435	MUCILAGE-MODIFIED 2 (MUM2); FUNCTIONS IN: beta-galactosidase activity; INVOLVED IN: plant-type cell wall modification, mucilage biosynthetic process involved in seed coat development; LOCATED IN: apoplast, cell wall; EXPRESSED IN: 26 plant structures; EXPRESSED DURING: 13 growth stages; CONTAINS InterPro DOMAIN/s: Glycoside hydrolase, family 35, conserved site (InterPro:IPR019801), Glycoside hydr…
AT5G64380	8	NA	0.00377927	-2.70763	Inositol monophosphatase family protein; FUNCTIONS IN: phosphoric ester hydrolase activity; INVOLVED IN: carbohydrate metabolic process; LOCATED IN: chloroplast; EXPRESSED IN: 21 plant structures; EXPRESSED DURING: 13 growth stages; CONTAINS InterPro DOMAIN/s: Fructose-1,6-bisphosphatase (InterPro:IPR000146); BEST Arabidopsis thaliana protein match is: high cyclic electron flow 1 (TAIR:AT3G54050.…
AT5G65730	8	XTH6	0.0479338	-1.65447	xyloglucan endotransglucosylase/hydrolase 6 (XTH6); FUNCTIONS IN: hydrolase activity, acting on glycosyl bonds, hydrolase activity, hydrolyzing O-glycosyl compounds, xyloglucan:xyloglucosyl transferase activity; INVOLVED IN: response to water deprivation; LOCATED IN: endomembrane system, cell wall, apoplast; EXPRESSED IN: 21 plant structures; EXPRESSED DURING: 14 growth stages; CONTAINS InterPro …
AT5G66640	8	DAR3	0.00352837	-3.72377	DA1-related protein 3 (DAR3); CONTAINS InterPro DOMAIN/s: Protein of unknown function DUF3633 (InterPro:IPR022087); BEST Arabidopsis thaliana protein match is: DA1-related protein 6 (TAIR:AT5G66620.1); Has 235 Blast hits to 233 proteins in 45 species: Archae - 0; Bacteria - 8; Metazoa - 9; Fungi - 11; Plants - 164; Viruses - 0; Other Eukaryotes - 43 (source: NCBI BLink).
AT5G67150	8	NA	0.0282603	-2.74299	HXXXD-type acyl-transferase family protein; FUNCTIONS IN: transferase activity, transferring acyl groups other than amino-acyl groups, transferase activity; INVOLVED IN: biological_process unknown; LOCATED IN: cellular_component unknown; EXPRESSED IN: 22 plant structures; EXPRESSED DURING: 13 growth stages; CONTAINS InterPro DOMAIN/s: Transferase (InterPro:IPR003480); BEST Arabidopsis thaliana pr…
AT1G65240	9	NA	0.0306531	-3.62936	Eukaryotic aspartyl protease family protein; FUNCTIONS IN: aspartic-type endopeptidase activity; INVOLVED IN: proteolysis; LOCATED IN: anchored to plasma membrane, plasma membrane, anchored to membrane; EXPRESSED IN: 10 plant structures; EXPRESSED DURING: L mature pollen stage, M germinated pollen stage, 4 anthesis, C globular stage, petal differentiation and expansion stage; CONTAINS InterPro DO…
AT2G38640	9	NA	5.49015e-06	-5.39552	Protein of unknown function (DUF567); CONTAINS InterPro DOMAIN/s: Protein of unknown function DUF567 (InterPro:IPR007612); BEST Arabidopsis thaliana protein match is: Protein of unknown function (DUF567) (TAIR:AT5G41590.1); Has 389 Blast hits to 388 proteins in 15 species: Archae - 0; Bacteria - 0; Metazoa - 0; Fungi - 1; Plants - 388; Viruses - 0; Other Eukaryotes - 0 (source: NCBI BLink).
AT2G41370	9	2.00 BOP	0.0315991	-1.56101	BLADE ON PETIOLE2 (BOP2); CONTAINS InterPro DOMAIN/s: BTB/POZ (InterPro:IPR013069), BTB/POZ fold (InterPro:IPR011333), Ankyrin repeat-containing domain (InterPro:IPR020683), BTB/POZ-like (InterPro:IPR000210), Ankyrin repeat (InterPro:IPR002110); BEST Arabidopsis thaliana protein match is: Ankyrin repeat family protein / BTB/POZ domain-containing protein (TAIR:AT3G57130.1); Has 6067 Blast hits to …
AT2G43360	9	BIO2	0.00120007	-1.90884	BIOTIN AUXOTROPH 2 (BIO2); CONTAINS InterPro DOMAIN/s: Biotin/thiamin synthesis-associated protein (InterPro:IPR010722), Aldolase-type TIM barrel (InterPro:IPR013785), Elongator protein 3/MiaB/NifB (InterPro:IPR006638), Radical SAM (InterPro:IPR007197), Biotin synthase (InterPro:IPR002684); Has 5366 Blast hits to 5366 proteins in 2012 species: Archae - 191; Bacteria - 4453; Metazoa - 6; Fungi - 1…
AT3G20570	9	AtENODL9	4.18543e-05	-4.25868	early nodulin-like protein 9 (ENODL9); FUNCTIONS IN: electron carrier activity, copper ion binding; LOCATED IN: anchored to membrane; EXPRESSED IN: 22 plant structures; EXPRESSED DURING: 13 growth stages; CONTAINS InterPro DOMAIN/s: Plastocyanin-like (InterPro:IPR003245), Cupredoxin (InterPro:IPR008972); BEST Arabidopsis thaliana protein match is: early nodulin-like protein 14 (TAIR:AT2G25060.1);…
AT3G25510	9	NA	0.0357959	-2.82812	disease resistance protein (TIR-NBS-LRR class), putative; FUNCTIONS IN: transmembrane receptor activity, nucleoside-triphosphatase activity, nucleotide binding, ATP binding; INVOLVED IN: signal transduction, defense response, apoptosis, innate immune response; LOCATED IN: intrinsic to membrane; EXPRESSED IN: epidermis; CONTAINS InterPro DOMAIN/s: ATPase, AAA+ type, core (InterPro:IPR003593), NB-A…
AT3G62100	9	IAA30	0.0166452	-3.50392	indole-3-acetic acid inducible 30 (IAA30); FUNCTIONS IN: sequence-specific DNA binding transcription factor activity; INVOLVED IN: gravitropism, response to auxin stimulus, response to cyclopentenone, somatic embryogenesis, root development; LOCATED IN: nucleus, chloroplast; EXPRESSED IN: 16 plant structures; EXPRESSED DURING: 6 growth stages; CONTAINS InterPro DOMAIN/s: Aux/IAA-ARF-dimerisation …
AT4G25930	9	NA	0.0264748	-4.14897	Protein of unknown function (DUF295); CONTAINS InterPro DOMAIN/s: Protein of unknown function DUF295 (InterPro:IPR005174); BEST Arabidopsis thaliana protein match is: Protein of unknown function (DUF295) (TAIR:AT4G25920.1); Has 236 Blast hits to 226 proteins in 5 species: Archae - 0; Bacteria - 0; Metazoa - 0; Fungi - 0; Plants - 236; Viruses - 0; Other Eukaryotes - 0 (source: NCBI BLink).
AT4G28350	9	LecRK-VII.2	0.00413573	-3.32165	Concanavalin A-like lectin protein kinase family protein; FUNCTIONS IN: in 6 functions; INVOLVED IN: protein amino acid phosphorylation; LOCATED IN: plasma membrane; EXPRESSED IN: stem, cotyledon, leaf, stamen; EXPRESSED DURING: LP.04 four leaves visible, 4 anthesis; CONTAINS InterPro DOMAIN/s: Legume lectin, beta chain (InterPro:IPR001220), Protein kinase, ATP binding site (InterPro:IPR017441), …
AT5G18130	9	NA	0.000246714	-2.47804	unknown protein; BEST Arabidopsis thaliana protein match is: unknown protein (TAIR:AT3G03870.2); Has 1807 Blast hits to 1807 proteins in 277 species: Archae - 0; Bacteria - 0; Metazoa - 736; Fungi - 347; Plants - 385; Viruses - 0; Other Eukaryotes - 339 (source: NCBI BLink).
AT5G27420	9	ATL31	8.37428e-05	-6.11178	carbon/nitrogen insensitive 1 (CNI1); CONTAINS InterPro DOMAIN/s: Zinc finger, RING-type (InterPro:IPR001841), Zinc finger, C3HC4 RING-type (InterPro:IPR018957); BEST Arabidopsis thaliana protein match is: RING/U-box superfamily protein (TAIR:AT3G05200.1); Has 1807 Blast hits to 1807 proteins in 277 species: Archae - 0; Bacteria - 0; Metazoa - 736; Fungi - 347; Plants - 385; Viruses - 0; Other Eu…
AT1G08500	10	AtENODL18	0.0303905	-4.20546	early nodulin-like protein 18 (ENODL18); FUNCTIONS IN: electron carrier activity, copper ion binding; LOCATED IN: anchored to membrane; EXPRESSED IN: 14 plant structures; EXPRESSED DURING: LP.06 six leaves visible, 4 anthesis, petal differentiation and expansion stage, LP.08 eight leaves visible, E expanded cotyledon stage; CONTAINS InterPro DOMAIN/s: Plastocyanin-like (InterPro:IPR003245), Cupre…
AT1G08590	10	NA	0.00833041	-2.51371	Leucine-rich receptor-like protein kinase family protein; FUNCTIONS IN: kinase activity; INVOLVED IN: protein amino acid phosphorylation; LOCATED IN: endomembrane system; EXPRESSED IN: hypocotyl, root, leaf; EXPRESSED DURING: LP.08 eight leaves visible; CONTAINS InterPro DOMAIN/s: Protein kinase, catalytic domain (InterPro:IPR000719), Leucine-rich repeat-containing N-terminal domain, type 2 (Inte…
AT1G29240	10	NA	0.0184297	-2.15289	Protein of unknown function (DUF688); CONTAINS InterPro DOMAIN/s: Protein of unknown function DUF688 (InterPro:IPR007789); BEST Arabidopsis thaliana protein match is: Protein of unknown function (DUF688) (TAIR:AT2G34170.2); Has 97 Blast hits to 87 proteins in 12 species: Archae - 0; Bacteria - 2; Metazoa - 0; Fungi - 2; Plants - 93; Viruses - 0; Other Eukaryotes - 0 (source: NCBI BLink).
AT1G29340	10	ATPUB17	0.0282706	-1.1573	plant U-box 17 (PUB17); FUNCTIONS IN: ubiquitin-protein ligase activity; INVOLVED IN: defense response to fungus, incompatible interaction, defense response, incompatible interaction, apoptosis, protein ubiquitination; LOCATED IN: ubiquitin ligase complex; EXPRESSED IN: 25 plant structures; EXPRESSED DURING: 15 growth stages; CONTAINS InterPro DOMAIN/s: U box domain (InterPro:IPR003613), Armadill…
AT1G31310	10	NA	8.24715e-07	-3.05926	hydroxyproline-rich glycoprotein family protein; CONTAINS InterPro DOMAIN/s: MYB-like (InterPro:IPR017877); BEST Arabidopsis thaliana protein match is: Homeodomain-like superfamily protein (TAIR:AT2G35640.1); Has 3054 Blast hits to 2678 proteins in 309 species: Archae - 8; Bacteria - 384; Metazoa - 1064; Fungi - 253; Plants - 884; Viruses - 120; Other Eukaryotes - 341 (source: NCBI BLink).
AT2G26700	10	PID2	0.00278906	-3.55827	PINOID2 (PID2); CONTAINS InterPro DOMAIN/s: Protein kinase, catalytic domain (InterPro:IPR000719), Serine/threonine-protein kinase domain (InterPro:IPR002290), Serine/threonine-protein kinase-like domain (InterPro:IPR017442), AGC-kinase, C-terminal (InterPro:IPR000961), Protein kinase-like domain (InterPro:IPR011009), Serine/threonine-protein kinase, active site (InterPro:IPR008271); BEST Arabido…
AT2G35780	10	scpl26	0.0335827	-1.26246	serine carboxypeptidase-like 26 (scpl26); FUNCTIONS IN: serine-type carboxypeptidase activity; INVOLVED IN: proteolysis; LOCATED IN: vacuole; EXPRESSED IN: 22 plant structures; EXPRESSED DURING: 13 growth stages; CONTAINS InterPro DOMAIN/s: Peptidase S10, serine carboxypeptidase (InterPro:IPR001563), Peptidase S10, serine carboxypeptidase, active site (InterPro:IPR018202); BEST Arabidopsis thalia…
AT2G45190	10	AFO	0.0175233	-1.61829	ABNORMAL FLORAL ORGANS (AFO); CONTAINS InterPro DOMAIN/s: High mobility group, superfamily (InterPro:IPR009071), YABBY protein (InterPro:IPR006780); BEST Arabidopsis thaliana protein match is: Plant-specific transcription factor YABBY family protein (TAIR:AT4G00180.1); Has 454 Blast hits to 452 proteins in 126 species: Archae - 0; Bacteria - 0; Metazoa - 0; Fungi - 4; Plants - 436; Viruses - 0; O…
AT2G46735	10	NA	2.31027e-07	-3.62823	unknown protein; Has 14 Blast hits to 14 proteins in 8 species: Archae - 0; Bacteria - 0; Metazoa - 0; Fungi - 0; Plants - 14; Viruses - 0; Other Eukaryotes - 0 (source: NCBI BLink).
AT2G48130	10	NA	0.027605	-2.96444	Bifunctional inhibitor/lipid-transfer protein/seed storage 2S albumin superfamily protein; FUNCTIONS IN: lipid binding; INVOLVED IN: lipid transport; LOCATED IN: anchored to membrane; EXPRESSED IN: hypocotyl, root, flower; EXPRESSED DURING: petal differentiation and expansion stage; CONTAINS InterPro DOMAIN/s: Bifunctional inhibitor/plant lipid transfer protein/seed storage (InterPro:IPR016140), …
AT3G07320	10	NA	0.0126972	-2.10015	O-Glycosyl hydrolases family 17 protein; FUNCTIONS IN: cation binding, hydrolase activity, hydrolyzing O-glycosyl compounds, catalytic activity; INVOLVED IN: carbohydrate metabolic process; LOCATED IN: plant-type cell wall; EXPRESSED IN: 24 plant structures; EXPRESSED DURING: 15 growth stages; CONTAINS InterPro DOMAIN/s: X8 (InterPro:IPR012946), Glycoside hydrolase, catalytic core (InterPro:IPR01…
AT3G61380	10	TRM14	5.34201e-07	-4.63001	Phosphatidylinositol N-acetyglucosaminlytransferase subunit P-related; FUNCTIONS IN: molecular_function unknown; INVOLVED IN: biological_process unknown; LOCATED IN: plasma membrane; EXPRESSED IN: 23 plant structures; EXPRESSED DURING: 14 growth stages; BEST Arabidopsis thaliana protein match is: Phosphatidylinositol N-acetyglucosaminlytransferase subunit P-related (TAIR:AT2G45900.1); Has 970 Bla…
AT5G01420	10	NA	3.30769e-05	-5.58783	Glutaredoxin family protein; FUNCTIONS IN: electron carrier activity, protein disulfide oxidoreductase activity; INVOLVED IN: cell redox homeostasis; CONTAINS InterPro DOMAIN/s: Thioredoxin fold (InterPro:IPR012335), Glutaredoxin (InterPro:IPR002109), Thioredoxin-like fold (InterPro:IPR012336); BEST Arabidopsis thaliana protein match is: Glutaredoxin family protein (TAIR:AT5G06470.1); Has 1807 Bl…
AT5G18940	10	NA	0.0419668	-1.17112	Mo25 family protein; FUNCTIONS IN: binding; INVOLVED IN: biological_process unknown; LOCATED IN: cellular_component unknown; EXPRESSED IN: 24 plant structures; EXPRESSED DURING: 15 growth stages; CONTAINS InterPro DOMAIN/s: Mo25-like (InterPro:IPR013878), Armadillo-type fold (InterPro:IPR016024); BEST Arabidopsis thaliana protein match is: Mo25 family protein (TAIR:AT5G47540.1); Has 30201 Blast h…
AT5G35370	10	NA	0.0413333	-2.70383	S-locus lectin protein kinase family protein; FUNCTIONS IN: in 6 functions; INVOLVED IN: protein amino acid phosphorylation; LOCATED IN: endomembrane system; EXPRESSED IN: 11 plant structures; EXPRESSED DURING: 6 growth stages; CONTAINS InterPro DOMAIN/s: Curculin-like (mannose-binding) lectin (InterPro:IPR001480), Protein kinase, ATP binding site (InterPro:IPR017441), Serine/threonine-protein ki…
AT5G38210	10	NA	0.0324017	-1.77788	Protein kinase family protein; FUNCTIONS IN: protein serine/threonine kinase activity, protein kinase activity, ATP binding; INVOLVED IN: protein amino acid phosphorylation; LOCATED IN: endomembrane system; EXPRESSED IN: 12 plant structures; EXPRESSED DURING: 9 growth stages; CONTAINS InterPro DOMAIN/s: Protein kinase, ATP binding site (InterPro:IPR017441), Protein kinase, catalytic domain (Inter…
AT5G38640	10	NA	0.000509717	-2.33854	NagB/RpiA/CoA transferase-like superfamily protein; FUNCTIONS IN: GTP binding, translation initiation factor activity; INVOLVED IN: translational initiation, cellular metabolic process; LOCATED IN: eukaryotic translation initiation factor 2B complex; EXPRESSED IN: cultured cell; CONTAINS InterPro DOMAIN/s: Initiation factor 2B related (InterPro:IPR000649); BEST Arabidopsis thaliana protein match …
AT5G50200	10	ATNRT3.1	4.23522e-05	-5.6921	WOUND-RESPONSIVE 3 (WR3); FUNCTIONS IN: nitrate transmembrane transporter activity; INVOLVED IN: nitrate transport, response to nitrate, response to wounding; LOCATED IN: plasma membrane; EXPRESSED IN: 20 plant structures; EXPRESSED DURING: 10 growth stages; CONTAINS InterPro DOMAIN/s: Transporter, high affinity nitrate, Nar2 (InterPro:IPR016605); BEST Arabidopsis thaliana protein match is: Calci…
AT5G51190	10	NA	0.047016	-2.7142	Integrase-type DNA-binding superfamily protein; CONTAINS InterPro DOMAIN/s: DNA-binding, integrase-type (InterPro:IPR016177), Pathogenesis-related transcriptional factor/ERF, DNA-binding (InterPro:IPR001471); BEST Arabidopsis thaliana protein match is: ethylene response factor 104 (TAIR:AT5G61600.1); Has 30201 Blast hits to 17322 proteins in 780 species: Archae - 12; Bacteria - 1396; Metazoa - 17…
AT5G59700	10	NA	0.00107172	-4.45985	Protein kinase superfamily protein; FUNCTIONS IN: kinase activity; INVOLVED IN: protein amino acid phosphorylation; LOCATED IN: plasma membrane; EXPRESSED IN: 8 plant structures; EXPRESSED DURING: 4 anthesis, petal differentiation and expansion stage; CONTAINS InterPro DOMAIN/s: Protein kinase, ATP binding site (InterPro:IPR017441), Malectin/receptor-like protein kinase (InterPro:IPR021720), Prot…

## Sheet: Cluster_GEO
	Cluster 1				Cluster 2				Cluster 3				Cluster 4				Cluster 5				Cluster 6				Cluster 7				Cluster 8				Cluster 9				Cluster 10
GO biological process complete	upload_1 (fold Enrichment)	upload_1 (raw P-value)		GO biological process complete	upload_1 (fold Enrichment)	upload_1 (raw P-value)		GO biological process complete	upload_1 (fold Enrichment)	upload_1 (raw P-value)		GO biological process complete	upload_1 (fold Enrichment)	upload_1 (raw P-value)		GO biological process complete	upload_1 (fold Enrichment)	upload_1 (raw P-value)		GO biological process complete	upload_1 (fold Enrichment)	upload_1 (raw P-value)		GO biological process complete	upload_1 (fold Enrichment)	upload_1 (raw P-value)		GO biological process complete	upload_1 (fold Enrichment)	upload_1 (raw P-value)		GO biological process complete	upload_1 (fold Enrichment)	upload_1 (raw P-value)		GO biological process complete	upload_1 (fold Enrichment)	upload_1 (raw P-value)
nucleic acid metabolic process (GO:0090304)	2.67	0.000113		regulation of biological quality (GO:0065008)	3.78	1.71e-06		anatomical structure arrangement (GO:0048532)	15.17	2.03e-05		esponse to gibberellin (GO:0009739)	> 100	0.00989		photomorphogenesis (GO:0009640)	15.74	0.00093		ribulose bisphosphate carboxylase complex assembly (GO:0110102)	85.87	0.000235		immune system process (GO:0002376)	17.82	8.45e-06		secondary metabolic process (GO:0019748)	4.93	6.98e-06		response to external stimulus (GO:0009605)	7.4	0.000294		specification of plant organ position (GO:0090706)	> 100	0.000729
negative regulation of biological process (GO:0048519)	3.22	0.00019		chromosome condensation (GO:0030261)	23.01	2.38e-05		meristem initiation (GO:0010014)	22.92	2.76e-05		response to ethylene (GO:0009723)	76.64	0.013		response to oxygen-containing compound (GO:1901700)	3	0.000945		cellular component assembly (GO:0022607)	3.74	0.00131		activation of innate immune response (GO:0002218)	43.55	4.51e-05		response to stimulus (GO:0050896)	1.55	5.83e-05		defense response to bacterium (GO:0042742)	19.14	0.000435		inflorescence meristem growth (GO:0010450)	> 100	0.00146
negative regulation of cellular metabolic process (GO:0031324)	4.1	0.000359		sieve cell differentiation (GO:0048756)	> 100	8.34e-05		shoot system morphogenesis (GO:0010016)	7.76	3.56e-05						phospholipid catabolic process (GO:0009395)	39.59	0.00116		protein-containing complex assembly (GO:0065003)	4.5	0.00217		activation of immune response (GO:0002253)	41.26	5.31e-05		regulation of secondary metabolite biosynthetic process (GO:1900376)	15.8	0.000115		response to bacterium (GO:0009617)	14.64	0.000948		fruit development (GO:0010154)	6.86	0.00239
negative regulation of cellular process (GO:0048523)	3.43	0.000366		biological regulation (GO:0065007)	1.51	8.4e-05		primary shoot apical meristem specification (GO:0010072)	41.26	4.86e-05						response to desiccation (GO:0009269)	36.29	0.00139		monoacylglycerol catabolic process (GO:0052651)	> 100	0.00259		positive regulation of innate immune response (GO:0045089)	33.6	9.82e-05		response to oxygen-containing compound (GO:1901700)	2.14	0.000198		bract formation (GO:0010434)	> 100	0.0012		developmental process involved in reproduction (GO:0003006)	4.46	0.00421
DNA-templated transcription (GO:0006351)	6.26	0.00041		nucleosome assembly (GO:0006334)	15.62	0.000118		meristem development (GO:0048507)	6.09	5.52e-05						chloroplast organization (GO:0009658)	7.74	0.0018		monoacylglycerol metabolic process (GO:0046462)	> 100	0.00259		positive regulation of immune response (GO:0050778)	32.21	0.000111		water transport (GO:0006833)	13.67	0.000205		bract morphogenesis (GO:0010433)	> 100	0.0012		pollen tube reception (GO:0010483)	> 100	0.00582
negative regulation of metabolic process (GO:0009892)	3.98	0.000446		regulation of biological process (GO:0050789)	1.5	0.000162		meristem structural organization (GO:0009933)	14.73	0.000159						cellular lipid catabolic process (GO:0044242)	11.99	0.00204		phloem development (GO:0010088)	24.93	0.00292		positive regulation of immune system process (GO:0002684)	32.21	0.000111		fluid transport (GO:0042044)	13.67	0.000205		nectary development (GO:0010254)	> 100	0.0012		protein autophosphorylation (GO:0046777)	16.23	0.00666
RNA biosynthetic process (GO:0032774)	6.15	0.000451		nucleosome organization (GO:0034728)	13.66	0.000201		embryonic meristem initiation (GO:0090421)	28.13	0.00016						chlorophyll a catabolic process (GO:0033310)	> 100	0.0023		membrane organization (GO:0061024)	5.85	0.00492		sucrose transport (GO:0015770)	78.39	0.000296		regulation of secondary metabolic process (GO:0043455)	9.03	0.000236		biotin metabolic process (GO:0006768)	> 100	0.0016		protein phosphorylation (GO:0006468)	7.58	0.00684
cellular aromatic compound metabolic process (GO:0006725)	2.16	0.00058		regulation of hormone levels (GO:0010817)	3.9	0.000276		regionalization (GO:0003002)	7.37	0.000174						chlorophyll a metabolic process (GO:0033304)	> 100	0.0023		lignin biosynthetic process (GO:0009809)	18.85	0.00507		disaccharide transport (GO:0015766)	78.39	0.000296		nucleic acid metabolic process (GO:0090304)	0.2	0.000239		biotin biosynthetic process (GO:0009102)	> 100	0.0016		procambium histogenesis (GO:0010067)	> 100	0.00727
mRNA transcription (GO:0009299)	43.51	0.000941		endosome transport via multivesicular body sorting pathway (GO:0032509)	12.49	0.000287		adaxial/abaxial axis specification (GO:0009943)	22.1	0.000334						pre-miRNA 3'-end processing (GO:0044747)	> 100	0.0023		phospholipid homeostasis (GO:0055091)	> 100	0.00517		oligosaccharide transport (GO:0015772)	74.66	0.000327		response to abiotic stimulus (GO:0009628)	1.91	0.00026		bract development (GO:0010432)	> 100	0.0016		regulation of shoot apical meristem development (GO:1902183)	> 100	0.00727
negative regulation of nitrogen compound metabolic process (GO:0051172)	5.21	0.00107		multivesicular body sorting pathway (GO:0071985)	12.49	0.000287		anatomical structure morphogenesis (GO:0009653)	2.91	0.000337						negative regulation of fatty acid beta-oxidation (GO:0031999)	> 100	0.0023		assembly of large subunit precursor of preribosome (GO:1902626)	> 100	0.00517		regulation of innate immune response (GO:0045088)	21.98	0.000345		response to inorganic substance (GO:0010035)	2.61	0.000314		flower morphogenesis (GO:0048439)	> 100	0.0028		abaxial cell fate specification (GO:0010158)	> 100	0.00727
negative regulation of macromolecule metabolic process (GO:0010605)	3.85	0.00115		negative regulation of DNA recombination (GO:0045910)	19.29	0.000468		auxin polar transport (GO:0009926)	11.62	0.000399						negative regulation of lipid catabolic process (GO:0050995)	> 100	0.0023		diacylglycerol catabolic process (GO:0046340)	> 100	0.00517		positive regulation of response to biotic stimulus (GO:0002833)	21.38	0.000374		de-etiolation (GO:0009704)	21.07	0.000365		proximal/distal pattern formation (GO:0009954)	> 100	0.004		primary meristem tissue development (GO:0010065)	> 100	0.00799
organic cyclic compound metabolic process (GO:1901360)	2.07	0.00121		protein-DNA complex assembly (GO:0065004)	7.59	0.000523		xylem and phloem pattern formation (GO:0010051)	11.15	0.000467						regulatory ncRNA 3'-end processing (GO:0043628)	> 100	0.0023		auxin conjugate metabolic process (GO:0010249)	> 100	0.00517		positive regulation of response to external stimulus (GO:0032103)	20.63	0.000415		cyclic nucleotide metabolic process (GO:0009187)	63.22	0.00037		induced systemic resistance, jasmonic acid mediated signaling pathway (GO:0009864)	> 100	0.004		biological process involved in intraspecies interaction between organisms (GO:0051703)	> 100	0.00799
nucleobase-containing compound metabolic process (GO:0006139)	2.19	0.00139		regulation of cellular process (GO:0050794)	1.49	0.000613		plant organ development (GO:0099402)	2.69	0.000471						lipid catabolic process (GO:0016042)	10.89	0.00268		plastid inner membrane organization (GO:0009667)	> 100	0.00517		regulation of immune response (GO:0050776)	19.6	0.000482		sulfur compound metabolic process (GO:0006790)	3.64	0.000473		defense response to other organism (GO:0098542)	8.47	0.00452		reproductive process (GO:0022414)	3.82	0.00806
regulation of gene silencing by regulatory ncRNA (GO:0060966)	35.36	0.00144		positive regulation of response to water deprivation (GO:1902584)	17.26	0.000658		shoot system development (GO:0048367)	3.13	0.000488						mucilage biosynthetic process (GO:0010192)	24.89	0.00294		protein-containing complex organization (GO:0043933)	3.24	0.00584		regulation of immune system process (GO:0002682)	19.6	0.000482		indole glucosinolate catabolic process (GO:0042344)	50.57	0.000613		immune effector process (GO:0002252)	> 100	0.00719		reproduction (GO:0000003)	3.77	0.00855
regulation of organelle organization (GO:0033043)	7.7	0.00186		sieve element differentiation (GO:0090603)	43.72	0.000819		pattern specification process (GO:0007389)	5.89	0.000573						cellular catabolic process (GO:0044248)	4.02	0.00374		cellular component biogenesis (GO:0044085)	2.64	0.00677		positive regulation of defense response (GO:0031349)	19.44	0.000494		macromolecule metabolic process (GO:0043170)	0.55	0.000706		floral meristem determinacy (GO:0010582)	> 100	0.00839		specification of floral organ identity (GO:0010093)	> 100	0.00944
aromatic compound biosynthetic process (GO:0019438)	3.17	0.00217		peptidyl-threonine dephosphorylation (GO:0035970)	9.5	0.000825		embryonic meristem development (GO:0048508)	18.2	0.000597						response to lipid (GO:0033993)	3.41	0.00429		lignin metabolic process (GO:0009808)	14.31	0.00866		positive regulation of response to stimulus (GO:0048584)	10.78	0.000501		response to chemical (GO:0042221)	1.74	0.000889		defense response (GO:0006952)	6.75	0.00852		specification of plant organ identity (GO:0090701)	97.99	0.0102
heterocycle metabolic process (GO:0046483)	2.02	0.00281		chromatin remodeling (GO:0006338)	3.66	0.000882		determination of bilateral symmetry (GO:0009855)	51.57	0.000641						mucilage metabolic process (GO:0010191)	20.26	0.00441		protein complex oligomerization (GO:0051259)	13.8	0.00929		pattern recognition receptor signaling pathway (GO:0002221)	58.07	0.000544		secondary metabolite biosynthetic process (GO:0044550)	5.09	0.00123		somatic embryogenesis (GO:0010262)	> 100	0.00879		fatty acid transport (GO:0015908)	80.69	0.0123
[truncated: 189 more rows]
