# Supplementary material for: Heat stress response and transposon control in plant shoot stem cells
Source: Plant Physiol. 2025 Mar 28;197(4):kiaf110. doi: 10.1093/plphys/kiaf110 (PMC11997658; doi:10.1093/plphys/kiaf110)
Supplement: kiaf110_Supplementary_Data [file kiaf110_supplementary_data.zip › Supplemental_Table_S3.xlsx]

## Sheet: Enrichment analysis
Gene ontology enrichment of up-regulated genes in SC7 ddm1
GO biological process complete	Expected	Fold enrichment	P.value	FDR
Response to external stimulus	3.68	3.26	0.000144	0.0385
Response to biotic stimulus	3.07	3.59	0.00013	0.0364
Protein folding	0.25	16.06	0.000117	0.0345
Response to salt stress	0.77	7.78	0.000109	0.0337
Cold acclimation	0.08	39.04	7.18e-05	0.0235
Response to endogenous stimulus	3.15	3.81	3.18e-05	0.011
Response to hormone	3.11	3.86	2.78e-05	0.0102
Response to lipid	2.4	4.59	1.37e-05	0.00536
Response to alcohol	1.48	6.08	1.12e-05	0.00471
Response to organic substance	4.35	3.45	6.74e-06	0.00305
Response to abscisic acid	1.33	6.77	4.76e-06	0.00234
Response to osmotic stress	1.11	8.12	1.08e-06	0.000578
Response to temperature stimulus	1.07	8.38	8.32e-07	0.00049
Response to stimulus	11.53	2.43	9.1e-09	5.95e-06
Response to chemical	6.26	3.51	3.82e-09	2.81e-06
Response to oxygen-containing compound	3.83	4.7	3.18e-09	2.67e-06
Response to water deprivation	1.24	9.68	1.52e-09	1.49e-06
Response to water	1.33	9.77	2.31e-10	1.36e-06
Response to inorganic substance	2.62	6.11	9.09e-10	1.34e-06
Response to stress	6.55	3.51	1.12e-09	1.32e-06
Response to abiotic stimulus	5.1	4.12	6.47e-10	1.27e-06
Response to acid chemical	1.37	9.48	3.33e-10	9.79e-07
