# Supplementary material for: Heat stress response and transposon control in plant shoot stem cells
Source: Plant Physiol. 2025 Mar 28;197(4):kiaf110. doi: 10.1093/plphys/kiaf110 (PMC11997658; doi:10.1093/plphys/kiaf110)
Supplement: kiaf110_Supplementary_Data [file kiaf110_supplementary_data.zip › Supplemental_Table_S7.xlsx]

## Sheet: Overlapping_DMRs
Name	Number of DMRs	Overlapping DMRs to Ichino et al. 2021	p.value comparing to Ichino et al. 2021	Overlaping DMRs to Wibowo et al. 2016 - Generation 1	Overlaping DMRs to Wibowo et al. 2016 - Generation 3	Overlaping DMRs to Wibowo et al. 2016 - Generation 5
CG_ddm1_hypermethylation	308	10	1	0	0	0
CG_ddm1_hypomethylation	466	18	1	1	1	0
CG_poliv_hypermethylation	257	43	1	1	1	2
CG_poliv_hypomethylation	240	20	1	0	1	0
CG_wt_hypermethylation	181	6	1	0	1	1
CG_wt_hypomethylation	103	12	1	1	0	2
CHG_ddm1_hypermethylation	588	18	1	0	0	0
CHG_ddm1_hypomethylation	90	3	1	0	0	0
CHG_poliv_hypermethylation	218	10	1	0	0	0
CHG_poliv_hypomethylation	204	6	1	1	0	1
CHG_wt_hypermethylation	146	2	1	0	0	0
CHG_wt_hypomethylation	198	4	1	0	0	1
CHH_ddm1_hypermethylation	413	1	1	0	0	0
CHH_ddm1_hypomethylation	248	2	1	0	0	0
CHH_poliv_hypermethylation	234	0	1	0	0	0
CHH_poliv_hypomethylation	185	0	1	0	1	0
CHH_wt_hypermethylation	343	3	1	1	2	0
CHH_wt_hypomethylation	374	3	1	0	1	0
Number of hypervariable DMRs used in Ichino et al. 2021	4246
Number of DMRs in Wibowo et al. 2016 - Generation 1	49
Number of DMRs in Wibowo et al. 2016 - Generation 3	148
Number of DMRs in Wibowo et al. 2016 - Generation 5	153
*The following sheets are DMRs in bed format. First column is chromosome, second column is start site, and third column is end site
