# Supplementary material for: Heat stress response and transposon control in plant shoot stem cells
Source: Plant Physiol. 2025 Mar 28;197(4):kiaf110. doi: 10.1093/plphys/kiaf110 (PMC11997658; doi:10.1093/plphys/kiaf110)
Supplement: kiaf110_Supplementary_Data [file kiaf110_supplementary_data.zip › Supplemental_Table_S8.xlsx]

## Sheet: Gene names
Name	AGI	Symbol
ARGONAUTE 2	AT1G31280	AGO2
ARGONAUTE 3	AT1G31290	AGO3
ARGONAUTE 5	AT2G27880	AGO5
ARGONAURE 9	AT5G21150	AGO9
ASPARTIC PROTEINASE A 1	AT1G11910	APA1
CHROMOMETHYLASE 2	AT4G19020	CMT2
CHROMOMETHYLASE 3	AT1G69770	CMT3
CLASSY 1	AT3G42670	CLSY1
CLAVATA 3	AT2G27250	CLV3
DECREASED DNA METHYLATION 1	AT5G66750	DDM1
DICER-LIKE 3	AT3G43920	DCL3
DICER 4	AT5G20320	DCL4
DMR 1	AT2G17265	DMR1
DNA METHYLTRANSFERASE 1	AT5G49160	MET1
DNA METHYLTRANSFERASE 2	AT4G14140	MET2
DOMAIN REARRANGED METHYLTRANSFERASE 1	AT5G15380	DRM1
DOMAIN REARRANGED METHYLTRANSFERASE 2	AT5G14620	DRM2
HEAT SHOCK TRANSCRIPTION FACTOR A 2	AT2G26150	HSFA2
HEAT SHOCK TRANSCRIPTION FACTOR C 1	AT3G24520	HSFC1
HISTONE 1.1	AT1G06760	H1.1
HISTONE 1.2	AT2G30620	H1.2
HISTONE H2A.W7	AT5G27670	H2A.W7
NUCLEAR RNA POLYMERASE D 1	AT1G63020	NRPD1A/poliv
NUCLEAR RNA POLYMERASE D 2B	AT3G18090	NRPD2B
COPIA78	AT1G11265; AT3G61330; AT5G13205	ONSEN
RNA POLYMERASE POL V	AT2G40030	NRPD1B/polv
RNA-DEPENDENT RNA POLYMERASE 2	AT4G11130	RDR2
SMALL RNA DEGRADING NUCLEASE 1	AT3G50100	SDN1
SUPPRESSOR OF DRM 1 DRM2 CMT3	AT2G17690	SDC
